# Supplementary material for: (E)-2-(2,3-Dimethyl­anilino)-N′-[2-methyl-5-(prop-1-en-2-yl)cyclo­hex-2-enyl­idene]benzohydrazide
Source: Acta Crystallogr Sect E Struct Rep Online. 2012 Mar 21;68(Pt 4):o1135. doi: 10.1107/S1600536812009087 (PMC3344081; doi:10.1107/S1600536812009087)
Supplement: Supplementary file 1 [file e-68-o1135-sup1.cif]

##############################################################################
#                                                                            #
# This CIF contains the data in a paper accepted for publication in          #
# Acta Crystallographica Section E. It conforms to the requirements of       #
# Notes for Authors for Acta Crystallographica Section E, and has been       #
# peer reviewed under the auspices of the IUCr Commission on Journals.       #
#                                                                            #
# Full details of the Crystallographic Information File format               #
# are given in the paper "The Crystallographic Information File (CIF):       #
# a New Standard Archive File for Crystallography" by S. R. Hall, F. H.      #
# Allen and I. D. Brown [Acta Cryst. (1991), A47, 655-685].                  #
#                                                                            #
# The current version of the core CIF dictionary is obtainable from          #
# ftp://ftp.iucr.org/pub/cif_core.dic.                                       #
#                                                                            #
# Software is freely available for graphical display of the structure(s)     #
# in this CIF. For information consult the CIF software page                 #
# http://www.iucr.org/resources/cif/software.                                #
#                                                                            #
# This file may be used for bona fide research purposes within the           #
# scientific community so long as proper attribution is given to the journal # 
# article from which it was obtained.                                        #
#                                                                            #
##############################################################################
data_global
_audit_creation_method     'form.cif (version 2.0)'
_journal_data_validation_number     ?
_journal_date_recd_electronic     2012-02-20
_journal_date_accepted     2012-02-29
_journal_name_full     'Acta Crystallographica, Section E'
_journal_year     2012
_journal_volume     68
_journal_issue      4
_journal_page_first     o1135
_journal_page_last     o1135
_journal_paper_category     QO
_journal_paper_doi     10.1107/S1600536812009087
_journal_coeditor_code     LH5424
_publ_contact_author_name     'Prof. Fun, Hoong-Kun'
_publ_contact_author_address
;
      X-ray Crystallography Unit
      School of Physics
      Universiti Sains Malaysia
      11800 USM, Penang
      MALAYSIA
;
_publ_contact_author_email     'hkfun@usm.my'
_publ_contact_author_fax     '604 6579150'
_publ_contact_author_phone     '604 6533652'
_publ_section_title
;\
(<i>E</i>)-2-(2,3-Dimethylanilino)-<i>N</i>'-[2-methyl-5-(prop-1-en-2-yl)\
cyclohex-2-enylidene]benzohydrazide
;
loop_
    _publ_author_name
    _publ_author_footnote
    _publ_author_address
    'Mashooq A. Bhat' ?
;
      Department of Pharmaceutical Chemistry
      College of Pharmacy
      King Saud University
      PO Box 2457, Riyadh 11451
      Saudi Arabia
;
    'Hatem A. Abdel-Aziz' ?
;
      Department of Pharmaceutical Chemistry
      College of Pharmacy
      King Saud University
      PO Box 2457, Riyadh 11451
      Saudi Arabia
;
    'Hazem A. Ghabbour' ?
;
      Department of Pharmaceutical Chemistry
      College of Pharmacy
      King Saud University
      PO Box 2457, Riyadh 11451
      Saudi Arabia
;
    'Madhukar Hemamalini' ?
;
      X-ray Crystallography Unit
      School of Physics
      Universiti Sains Malaysia
      11800 USM, Penang
      Malaysia
;
    'Hoong-Kun Fun'
;
      College of Pharmacy (Visiting Professor), King Saud University,
      PO Box 2457, Riyadh 11451, Saudi Arabia.
      Thomson Reuters ResearcherID: A-3561-2009.
;
;
      X-ray Crystallography Unit
      School of Physics
      Universiti Sains Malaysia
      11800 USM, Penang
      Malaysia
;
data_I
_audit_creation_method     SHELXL-97
_chemical_name_systematic
;
(<i>E</i>)-2-(2,3-Dimethylanilino)-<i>N</i>'-[2-methyl-5-(prop-1-en-
2-yl)cyclohex-2-enylidene]benzohydrazide
;
_chemical_name_common     ?
_chemical_formula_moiety     'C25 H29 N3 O'
_chemical_formula_sum     'C25 H29 N3 O'
_chemical_formula_iupac     'C25 H29 N3 O'
_chemical_formula_weight     387.51
_chemical_melting_point     ?
_symmetry_cell_setting     orthorhombic
_symmetry_space_group_name_H-M     'P 21 21 21'
_symmetry_space_group_name_Hall     'P 2ac 2ab'
loop_
    _symmetry_equiv_pos_as_xyz
    'x, y, z'
    '-x+1/2, -y, z+1/2'
    '-x, y+1/2, -z+1/2'
    'x+1/2, -y+1/2, -z'
_cell_length_a     9.0296(4)
_cell_length_b     18.0457(7)
_cell_length_c     27.4755(10)
_cell_angle_alpha     90.00
_cell_angle_beta     90.00
_cell_angle_gamma     90.00
_cell_volume     4477.0(3)
_cell_formula_units_Z     8
_cell_measurement_reflns_used     6172
_cell_measurement_theta_min     2.45
_cell_measurement_theta_max     65.27
_cell_measurement_temperature     296(2)
_exptl_crystal_description     plate
_exptl_crystal_colour     colourless
_exptl_crystal_size_max     10.28
_exptl_crystal_size_mid     0.28
_exptl_crystal_size_min     0.09
_exptl_crystal_density_diffrn     1.150
_exptl_crystal_density_meas     ?
_exptl_crystal_density_method     'not measured'
_exptl_crystal_F_000     1664
_exptl_absorpt_coefficient_mu     0.552
_exptl_absorpt_correction_type     multi-scan
_exptl_absorpt_process_details     '(SADABS; Bruker, 2009)'
_exptl_absorpt_correction_T_min     0.0701
_exptl_absorpt_correction_T_max     0.9546
_exptl_special_details
;
;
_diffrn_ambient_temperature     296(2)
_diffrn_radiation_type     CuK\a
_diffrn_radiation_wavelength     1.54178
_diffrn_radiation_source     'fine-focus sealed tube'
_diffrn_radiation_monochromator     graphite
_diffrn_measurement_device_type
;
Bruker SMART APEXII CCD area-detector
;
_diffrn_measurement_method     '\f and \w scans'
_diffrn_detector_area_resol_mean     .
_diffrn_reflns_number     17464
_diffrn_reflns_av_R_equivalents     0.0268
_diffrn_reflns_av_sigmaI/netI     0.0367
_diffrn_reflns_theta_min     2.93
_diffrn_reflns_theta_max     69.73
_diffrn_reflns_theta_full     69.73
_diffrn_measured_fraction_theta_max     0.953
_diffrn_measured_fraction_theta_full     0.952
_diffrn_reflns_limit_h_min     -8
_diffrn_reflns_limit_h_max     10
_diffrn_reflns_limit_k_min     -12
_diffrn_reflns_limit_k_max     21
_diffrn_reflns_limit_l_min     -33
_diffrn_reflns_limit_l_max     27
_diffrn_standards_number     0
_diffrn_standards_interval_count     .
_diffrn_standards_interval_time     .
_diffrn_standards_decay_%     ?
_refine_special_details
;
 Refinement of F^2^ against ALL reflections.  The weighted R-factor wR and
 goodness of fit S are based on F^2^, conventional R-factors R are based
 on F, with F set to zero for negative F^2^. The threshold expression of
 F^2^ > 2\s(F^2^) is used only for calculating R-factors(gt) etc. and is
 not relevant to the choice of reflections for refinement.  R-factors based
 on F^2^ are statistically about twice as large as those based on F, and R-
 factors based on ALL data will be even larger.
;
_reflns_number_total     7599
_reflns_number_gt     5248
_reflns_threshold_expression     I>2\s(I)
_refine_ls_structure_factor_coef     Fsqd
_refine_ls_matrix_type     full
_refine_ls_R_factor_all     0.0848
_refine_ls_R_factor_gt     0.0586
_refine_ls_wR_factor_gt     0.1514
_refine_ls_wR_factor_ref     0.1673
_refine_ls_goodness_of_fit_ref     1.033
_refine_ls_restrained_S_all     1.033
_refine_ls_number_reflns     7599
_refine_ls_number_parameters     531
_refine_ls_number_restraints     0
_refine_ls_hydrogen_treatment     constr
_refine_ls_weighting_scheme     calc
_refine_ls_weighting_details
         'calc w=1/[\s^2^(Fo^2^)+(0.0785P)^2^+0.1830P] where P=(Fo^2^+2Fc^2^)/3'
_atom_sites_solution_hydrogens     geom
_atom_sites_solution_primary     direct
_atom_sites_solution_secondary     difmap
_refine_ls_shift/su_max     ?
_refine_ls_shift/su_max_lt     0.001
_refine_ls_shift/su_mean     0.000
_refine_diff_density_max     0.132
_refine_diff_density_min     -0.110
_refine_ls_extinction_method     none
_refine_ls_extinction_coef     ?
_refine_ls_abs_structure_details
                 'Flack, H. D. (1983). <i>Acta Cryst.</i> A<b>39</b>, 876--881.'
_refine_ls_abs_structure_Flack     0.4(4)
loop_
    _atom_type_symbol
    _atom_type_description
    _atom_type_scat_dispersion_real
    _atom_type_scat_dispersion_imag
    _atom_type_scat_source
    'C' 'C' 0.0181 0.0091
                         'International Tables Vol C Tables 4.2.6.8 and 6.1.1.4'
    'H' 'H' 0.0000 0.0000
                         'International Tables Vol C Tables 4.2.6.8 and 6.1.1.4'
    'N' 'N' 0.0311 0.0180
                         'International Tables Vol C Tables 4.2.6.8 and 6.1.1.4'
    'O' 'O' 0.0492 0.0322
                         'International Tables Vol C Tables 4.2.6.8 and 6.1.1.4'
_computing_data_collection     'APEX2 (Bruker, 2009)'
_computing_cell_refinement     'SAINT (Bruker, 2009)'
_computing_data_reduction     'SAINT (Bruker, 2009)'
_computing_structure_solution     'SHELXTL (Sheldrick, 2008)'
_computing_structure_refinement     'SHELXTL (Sheldrick, 2008)'
_computing_molecular_graphics     'SHELXTL (Sheldrick, 2008)'
_computing_publication_material
                             'SHELXTL (Sheldrick, 2008) and PLATON (Spek, 2009)'
loop_
    _atom_site_type_symbol
    _atom_site_label
    _atom_site_fract_x
    _atom_site_fract_y
    _atom_site_fract_z
    _atom_site_U_iso_or_equiv
    _atom_site_adp_type
    _atom_site_calc_flag
    _atom_site_refinement_flags
    _atom_site_occupancy
    _atom_site_symmetry_multiplicity
    _atom_site_disorder_assembly
    _atom_site_disorder_group
    O O1A 0.2413(3) 0.94820(14) 0.28577(7) 0.0736(7) Uani d . 1 1 . .
    N N1A 0.3747(3) 0.88060(15) 0.21179(8) 0.0664(7) Uani d . 1 1 . .
    N N2A 0.4546(3) 0.91235(16) 0.24990(8) 0.0675(7) Uani d . 1 1 . .
    H H2AB 0.5495 0.9087 0.2514 0.081 Uiso calc R 1 1 . .
    N N3A 0.2794(4) 0.9594(2) 0.38283(10) 0.1008(12) Uani d . 1 1 . .
    H H3AC 0.2101 0.9666 0.3619 0.121 Uiso calc R 1 1 . .
    C C1A 0.3585(4) 0.8031(2) 0.14399(11) 0.0736(10) Uani d . 1 1 . .
    C C2A 0.4237(5) 0.7575(2) 0.11367(12) 0.0910(13) Uani d . 1 1 . .
    H H2AA 0.3697 0.7423 0.0866 0.109 Uiso calc R 1 1 . .
    C C3A 0.5779(5) 0.7279(2) 0.11888(13) 0.0961(13) Uani d . 1 1 . .
    H H3AA 0.6469 0.7598 0.1018 0.115 Uiso calc R 1 1 . .
    H H3AB 0.5837 0.6788 0.1046 0.115 Uiso calc R 1 1 . .
    C C4A 0.6196(4) 0.72406(18) 0.17249(12) 0.0730(9) Uani d . 1 1 . .
    H H4AA 0.5503 0.6900 0.1884 0.088 Uiso calc R 1 1 . .
    C C5A 0.5956(4) 0.80113(18) 0.19480(12) 0.0781(10) Uani d . 1 1 . .
    H H5AA 0.6133 0.7985 0.2296 0.094 Uiso calc R 1 1 . .
    H H5AB 0.6672 0.8353 0.1810 0.094 Uiso calc R 1 1 . .
    C C6A 0.4416(4) 0.83090(18) 0.18604(10) 0.0650(9) Uani d . 1 1 . .
    C C7A 0.3777(4) 0.94886(17) 0.28411(10) 0.0619(8) Uani d . 1 1 . .
    C C8A 0.4679(4) 0.9879(2) 0.32151(12) 0.0722(10) Uani d . 1 1 . .
    C C9A 0.5983(4) 1.0215(2) 0.31003(14) 0.0842(11) Uani d . 1 1 . .
    H H9AA 0.6308 1.0214 0.2779 0.101 Uiso calc R 1 1 . .
    C C10A 0.6841(6) 1.0562(2) 0.34572(18) 0.1142(16) Uani d . 1 1 . .
    H H10A 0.7715 1.0803 0.3374 0.137 Uiso calc R 1 1 . .
    C C11A 0.6381(6) 1.0544(3) 0.39265(18) 0.122(2) Uani d . 1 1 . .
    H H11A 0.6965 1.0761 0.4166 0.146 Uiso calc R 1 1 . .
    C C12A 0.5076(6) 1.0213(3) 0.40553(15) 0.1101(17) Uani d . 1 1 . .
    H H12A 0.4788 1.0212 0.4380 0.132 Uiso calc R 1 1 . .
    C C13A 0.4167(5) 0.9875(2) 0.37067(12) 0.0828(12) Uani d . 1 1 . .
    C C15A 0.2381(5) 0.9205(2) 0.42506(12) 0.0924(14) Uani d . 1 1 . .
    C C16A 0.3442(6) 0.8805(3) 0.45099(14) 0.1184(19) Uani d . 1 1 . .
    H H16A 0.4438 0.8824 0.4425 0.142 Uiso calc R 1 1 . .
    C C17A 0.2956(8) 0.8376(3) 0.49022(17) 0.130(2) Uani d . 1 1 . .
    H H17A 0.3639 0.8098 0.5078 0.155 Uiso calc R 1 1 . .
    C C18A 0.1500(9) 0.8358(3) 0.50314(17) 0.133(2) Uani d . 1 1 . .
    H H18A 0.1205 0.8068 0.5294 0.160 Uiso calc R 1 1 . .
    C C19A 0.0454(8) 0.8764(3) 0.47784(15) 0.1158(18) Uani d . 1 1 . .
    C C20A 0.0899(5) 0.9205(2) 0.43834(13) 0.0904(12) Uani d . 1 1 . .
    C C21A 0.2037(5) 0.8302(2) 0.13614(13) 0.1015(14) Uani d . 1 1 . .
    H H21A 0.1631 0.8072 0.1076 0.152 Uiso calc R 1 1 . .
    H H21B 0.2045 0.8830 0.1319 0.152 Uiso calc R 1 1 . .
    H H21C 0.1440 0.8177 0.1639 0.152 Uiso calc R 1 1 . .
    C C22A 0.7733(5) 0.6955(2) 0.18154(16) 0.0936(13) Uani d . 1 1 . .
    C C23A 0.7884(6) 0.6531(3) 0.2257(2) 0.180(3) Uani d . 1 1 . .
    H H23A 0.8896 0.6379 0.2296 0.270 Uiso calc R 1 1 . .
    H H23B 0.7261 0.6100 0.2240 0.270 Uiso calc R 1 1 . .
    H H23C 0.7595 0.6830 0.2530 0.270 Uiso calc R 1 1 . .
    C C24A 0.8842(7) 0.7103(5) 0.1526(2) 0.229(4) Uani d . 1 1 . .
    H H24A 0.9899 0.6860 0.1562 0.275 Uiso d R 1 1 . .
    H H24B 0.8867 0.7160 0.1200 0.275 Uiso d R 1 1 . .
    C C25A -0.1157(7) 0.8735(3) 0.49329(17) 0.159(3) Uani d . 1 1 . .
    H H25A -0.1247 0.8442 0.5223 0.238 Uiso calc R 1 1 . .
    H H25B -0.1737 0.8516 0.4678 0.238 Uiso calc R 1 1 . .
    H H25C -0.1507 0.9228 0.4995 0.238 Uiso calc R 1 1 . .
    C C26A -0.0165(5) 0.9662(3) 0.41017(14) 0.1073(15) Uani d . 1 1 . .
    H H26A 0.0245 1.0146 0.4050 0.161 Uiso calc R 1 1 . .
    H H26B -0.1076 0.9704 0.4280 0.161 Uiso calc R 1 1 . .
    H H26C -0.0353 0.9431 0.3793 0.161 Uiso calc R 1 1 . .
    O O1B 0.7412(3) 0.96096(13) 0.20763(7) 0.0724(6) Uani d . 1 1 . .
    N N1B 0.8694(3) 0.88310(15) 0.27897(9) 0.0698(7) Uani d . 1 1 . .
    N N2B 0.9491(3) 0.91252(16) 0.24059(8) 0.0678(7) Uani d . 1 1 . .
    H H2BB 1.0424 0.9041 0.2378 0.081 Uiso calc R 1 1 . .
    N N3B 0.7821(3) 0.96889(18) 0.10927(9) 0.0841(9) Uani d . 1 1 . .
    H H3BC 0.7106 0.9812 0.1283 0.101 Uiso calc R 1 1 . .
    C C1B 0.8460(4) 0.7998(2) 0.34366(11) 0.0713(9) Uani d . 1 1 . .
    C C2B 0.9011(5) 0.7448(2) 0.36978(13) 0.0903(12) Uani d . 1 1 . .
    H H2BA 0.8418 0.7261 0.3946 0.108 Uiso calc R 1 1 . .
    C C3B 1.0496(5) 0.7098(2) 0.36318(14) 0.0930(13) Uani d . 1 1 . .
    H H3BA 1.0375 0.6621 0.3473 0.112 Uiso calc R 1 1 . .
    H H3BB 1.0937 0.7011 0.3949 0.112 Uiso calc R 1 1 . .
    C C4B 1.1538(4) 0.75777(19) 0.33295(12) 0.0740(9) Uani d . 1 1 . .
    H H4BA 1.1827 0.7998 0.3534 0.089 Uiso calc R 1 1 . .
    C C5B 1.0720(4) 0.78947(19) 0.28944(11) 0.0724(9) Uani d . 1 1 . .
    H H5BA 1.1368 0.8239 0.2727 0.087 Uiso calc R 1 1 . .
    H H5BB 1.0493 0.7495 0.2671 0.087 Uiso calc R 1 1 . .
    C C6B 0.9309(4) 0.82876(19) 0.30236(11) 0.0670(9) Uani d . 1 1 . .
    C C7B 0.8768(4) 0.95481(18) 0.20755(10) 0.0640(8) Uani d . 1 1 . .
    C C8B 0.9715(4) 0.99015(18) 0.16985(11) 0.0639(8) Uani d . 1 1 . .
    C C9B 1.1097(4) 1.01853(19) 0.18149(13) 0.0792(10) Uani d . 1 1 . .
    H H9BA 1.1428 1.0162 0.2135 0.095 Uiso calc R 1 1 . .
    C C10B 1.1990(5) 1.0501(2) 0.14666(15) 0.0911(12) Uani d . 1 1 . .
    H H10B 1.2905 1.0701 0.1550 0.109 Uiso calc R 1 1 . .
    C C11B 1.1505(5) 1.0517(2) 0.09901(15) 0.0945(13) Uani d . 1 1 . .
    H H11B 1.2109 1.0718 0.0750 0.113 Uiso calc R 1 1 . .
    C C12B 1.0164(5) 1.0243(2) 0.08696(13) 0.0856(12) Uani d . 1 1 . .
    H H12B 0.9860 1.0259 0.0546 0.103 Uiso calc R 1 1 . .
    C C13B 0.9222(5) 0.9935(2) 0.12170(11) 0.0733(10) Uani d . 1 1 . .
    C C15B 0.7459(4) 0.9258(2) 0.06847(10) 0.0733(10) Uani d . 1 1 . .
    C C16B 0.8528(5) 0.8825(2) 0.04525(11) 0.0933(14) Uani d . 1 1 . .
    H H16B 0.9509 0.8842 0.0554 0.112 Uiso calc R 1 1 . .
    C C17B 0.8119(6) 0.8375(3) 0.00722(13) 0.1074(16) Uani d . 1 1 . .
    H H17B 0.8826 0.8081 -0.0081 0.129 Uiso calc R 1 1 . .
    C C18B 0.6666(7) 0.8355(3) -0.00828(14) 0.1052(16) Uani d . 1 1 . .
    H H18B 0.6409 0.8048 -0.0341 0.126 Uiso calc R 1 1 . .
    C C19B 0.5590(6) 0.8780(2) 0.01349(12) 0.0891(12) Uani d . 1 1 . .
    C C20B 0.5990(5) 0.9243(2) 0.05283(11) 0.0782(10) Uani d . 1 1 . .
    C C21B 0.6965(4) 0.8320(2) 0.35377(13) 0.0942(12) Uani d . 1 1 . .
    H H21D 0.6567 0.8102 0.3829 0.141 Uiso calc R 1 1 . .
    H H21E 0.6316 0.8218 0.3269 0.141 Uiso calc R 1 1 . .
    H H21F 0.7051 0.8846 0.3580 0.141 Uiso calc R 1 1 . .
    C C22B 1.2935(5) 0.7160(2) 0.32092(16) 0.0924(12) Uani d . 1 1 . .
    C C23B 1.3893(7) 0.6953(4) 0.3598(2) 0.194(3) Uani d . 1 1 . .
    H H23D 1.4841 0.6813 0.3470 0.291 Uiso calc R 1 1 . .
    H H23E 1.3471 0.6542 0.3772 0.291 Uiso calc R 1 1 . .
    H H23F 1.4013 0.7365 0.3816 0.291 Uiso calc R 1 1 . .
    C C24B 1.3230(7) 0.6901(4) 0.27603(19) 0.191(3) Uani d . 1 1 . .
    H H24C 1.2857 0.7072 0.2426 0.229 Uiso d R 1 1 . .
    H H24D 1.4223 0.6670 0.2761 0.229 Uiso d R 1 1 . .
    C C25B 0.4013(6) 0.8752(3) -0.00426(16) 0.125(2) Uani d . 1 1 . .
    H H25D 0.3961 0.8458 -0.0333 0.187 Uiso calc R 1 1 . .
    H H25G 0.3675 0.9246 -0.0111 0.187 Uiso calc R 1 1 . .
    H H25E 0.3396 0.8535 0.0204 0.187 Uiso calc R 1 1 . .
    C C26B 0.4872(4) 0.9721(2) 0.07800(14) 0.0997(13) Uani d . 1 1 . .
    H H26D 0.5257 1.0215 0.0812 0.150 Uiso calc R 1 1 . .
    H H26E 0.4666 0.9522 0.1097 0.150 Uiso calc R 1 1 . .
    H H26F 0.3976 0.9734 0.0592 0.150 Uiso calc R 1 1 . .
loop_
    _atom_site_aniso_label
    _atom_site_aniso_U_11
    _atom_site_aniso_U_22
    _atom_site_aniso_U_33
    _atom_site_aniso_U_12
    _atom_site_aniso_U_13
    _atom_site_aniso_U_23
    O1A 0.0700(18) 0.0877(18) 0.0632(12) 0.0027(13) -0.0034(11) -0.0075(11)
    N1A 0.0782(19) 0.0627(17) 0.0584(13) -0.0030(15) -0.0032(13) -0.0049(13)
    N2A 0.0708(19) 0.0670(19) 0.0649(14) -0.0004(14) -0.0046(12) -0.0146(13)
    N3A 0.098(3) 0.145(3) 0.0598(16) 0.015(3) -0.0047(16) -0.0036(19)
    C1A 0.092(3) 0.067(2) 0.0613(17) 0.001(2) -0.0129(17) -0.0092(16)
    C2A 0.118(4) 0.087(3) 0.068(2) 0.006(3) -0.025(2) -0.0193(19)
    C3A 0.123(4) 0.084(3) 0.081(2) 0.011(3) -0.007(2) -0.022(2)
    C4A 0.086(3) 0.0542(19) 0.0786(19) -0.0020(17) -0.0021(18) -0.0001(16)
    C5A 0.095(3) 0.059(2) 0.080(2) 0.0024(19) -0.0089(19) -0.0181(16)
    C6A 0.078(2) 0.059(2) 0.0576(16) -0.0044(17) -0.0033(15) -0.0015(15)
    C7A 0.070(2) 0.0554(19) 0.0604(16) 0.0051(16) -0.0064(15) -0.0033(14)
    C8A 0.072(2) 0.068(2) 0.077(2) 0.0162(18) -0.0140(17) -0.0227(17)
    C9A 0.074(3) 0.075(2) 0.104(3) 0.009(2) -0.009(2) -0.028(2)
    C10A 0.100(3) 0.091(3) 0.152(4) 0.001(3) -0.028(3) -0.052(3)
    C11A 0.116(4) 0.125(4) 0.124(4) 0.025(4) -0.038(3) -0.071(3)
    C12A 0.121(4) 0.124(4) 0.085(3) 0.033(3) -0.022(3) -0.036(3)
    C13A 0.086(3) 0.091(3) 0.072(2) 0.022(2) -0.0162(19) -0.0193(19)
    C15A 0.138(4) 0.083(3) 0.0559(18) 0.024(3) -0.020(2) -0.0173(18)
    C16A 0.171(5) 0.115(4) 0.069(2) 0.042(4) -0.015(3) -0.022(2)
    C17A 0.199(7) 0.113(4) 0.077(3) 0.034(5) -0.020(4) -0.012(3)
    C18A 0.228(8) 0.104(4) 0.067(3) 0.003(5) -0.018(4) 0.001(3)
    C19A 0.172(6) 0.107(4) 0.069(2) -0.025(4) -0.004(3) -0.021(3)
    C20A 0.115(4) 0.088(3) 0.068(2) -0.001(3) -0.002(2) -0.024(2)
    C21A 0.109(4) 0.109(3) 0.087(3) 0.006(3) -0.021(2) -0.023(2)
    C22A 0.109(4) 0.067(3) 0.106(3) 0.002(2) -0.011(3) -0.017(2)
    C23A 0.143(5) 0.121(5) 0.276(8) -0.016(4) -0.075(5) 0.085(5)
    C24A 0.099(5) 0.421(13) 0.167(6) 0.082(7) 0.018(4) 0.068(8)
    C25A 0.197(7) 0.182(6) 0.098(3) -0.065(6) 0.015(4) -0.008(4)
    C26A 0.108(4) 0.117(4) 0.097(3) 0.008(3) -0.007(2) -0.013(3)
    O1B 0.0701(18) 0.0785(16) 0.0686(12) -0.0017(13) 0.0039(11) 0.0031(11)
    N1B 0.082(2) 0.0648(18) 0.0626(14) -0.0070(16) 0.0047(13) 0.0073(13)
    N2B 0.073(2) 0.0683(19) 0.0623(14) 0.0008(15) 0.0036(13) 0.0092(13)
    N3B 0.081(2) 0.108(3) 0.0635(15) 0.0155(19) 0.0035(14) -0.0139(16)
    C1B 0.080(2) 0.067(2) 0.0670(18) -0.0037(18) 0.0095(16) 0.0067(16)
    C2B 0.104(3) 0.086(3) 0.081(2) -0.004(2) 0.027(2) 0.010(2)
    C3B 0.102(3) 0.089(3) 0.088(2) 0.009(2) 0.022(2) 0.024(2)
    C4B 0.086(3) 0.062(2) 0.0742(19) -0.0055(18) -0.0005(17) 0.0027(16)
    C5B 0.077(2) 0.071(2) 0.0693(18) -0.0075(18) 0.0107(16) 0.0059(16)
    C6B 0.080(2) 0.062(2) 0.0588(16) -0.0084(18) 0.0014(16) 0.0013(15)
    C7B 0.076(3) 0.055(2) 0.0606(16) -0.0002(17) 0.0009(15) -0.0043(14)
    C8B 0.072(2) 0.0546(19) 0.0650(17) 0.0072(15) 0.0078(15) 0.0021(15)
    C9B 0.086(3) 0.066(2) 0.085(2) 0.003(2) 0.008(2) 0.0115(18)
    C10B 0.077(3) 0.079(3) 0.117(3) -0.004(2) 0.016(2) 0.020(2)
    C11B 0.098(3) 0.084(3) 0.101(3) 0.016(3) 0.034(2) 0.030(2)
    C12B 0.098(3) 0.087(3) 0.071(2) 0.018(2) 0.017(2) 0.014(2)
    C13B 0.086(3) 0.072(2) 0.0616(17) 0.015(2) 0.0103(17) 0.0042(16)
    C15B 0.087(3) 0.082(3) 0.0509(15) 0.012(2) 0.0037(16) 0.0110(16)
    C16B 0.118(4) 0.098(3) 0.0641(19) 0.034(3) 0.005(2) 0.003(2)
    C17B 0.154(5) 0.098(3) 0.071(2) 0.019(3) 0.020(3) -0.012(2)
    C18B 0.151(5) 0.100(3) 0.065(2) -0.017(3) 0.013(3) -0.007(2)
    C19B 0.118(4) 0.087(3) 0.0628(19) -0.009(3) -0.001(2) 0.0129(19)
    C20B 0.101(3) 0.070(2) 0.0643(18) 0.004(2) 0.0068(19) 0.0105(17)
    C21B 0.091(3) 0.098(3) 0.094(2) 0.005(2) 0.031(2) 0.015(2)
    C22B 0.094(3) 0.077(3) 0.106(3) 0.006(2) 0.011(2) 0.017(2)
    C23B 0.138(6) 0.254(8) 0.190(6) 0.068(6) -0.049(5) -0.025(6)
    C24B 0.199(6) 0.262(8) 0.113(4) 0.137(6) 0.021(4) 0.001(5)
    C25B 0.138(5) 0.130(4) 0.107(3) -0.044(4) -0.024(3) 0.017(3)
    C26B 0.088(3) 0.101(3) 0.110(3) 0.002(3) 0.004(2) 0.001(3)
_geom_special_details
;
 All s.u.'s (except the s.u. in the dihedral angle between two l.s. planes)
 are estimated using the full covariance matrix.  The cell s.u.'s are taken
 into account individually in the estimation of s.u.'s in distances, angles
 and torsion angles; correlations between s.u.'s in cell parameters are only
 used when they are defined by crystal symmetry.  An approximate (isotropic)
 treatment of cell s.u.'s is used for estimating s.u.'s involving l.s. planes.
;
loop_
    _geom_bond_atom_site_label_1
    _geom_bond_atom_site_label_2
    _geom_bond_site_symmetry_2
    _geom_bond_distance
    _geom_bond_publ_flag
    O1A C7A . 1.232(4) ?
    N1A C6A . 1.292(4) ?
    N1A N2A . 1.394(3) ?
    N2A C7A . 1.342(4) ?
    N2A H2AB . 0.8600 ?
    N3A C13A . 1.381(5) ?
    N3A C15A . 1.406(5) ?
    N3A H3AC . 0.8600 ?
    C1A C2A . 1.311(5) ?
    C1A C6A . 1.466(4) ?
    C1A C21A . 1.496(5) ?
    C2A C3A . 1.499(6) ?
    C2A H2AA . 0.9300 ?
    C3A C4A . 1.522(5) ?
    C3A H3AA . 0.9700 ?
    C3A H3AB . 0.9700 ?
    C4A C22A . 1.501(5) ?
    C4A C5A . 1.535(4) ?
    C4A H4AA . 0.9800 ?
    C5A C6A . 1.510(5) ?
    C5A H5AA . 0.9700 ?
    C5A H5AB . 0.9700 ?
    C7A C8A . 1.489(4) ?
    C8A C9A . 1.361(5) ?
    C8A C13A . 1.428(5) ?
    C9A C10A . 1.398(5) ?
    C9A H9AA . 0.9300 ?
    C10A C11A . 1.355(6) ?
    C10A H10A . 0.9300 ?
    C11A C12A . 1.367(7) ?
    C11A H11A . 0.9300 ?
    C12A C13A . 1.401(5) ?
    C12A H12A . 0.9300 ?
    C15A C20A . 1.387(6) ?
    C15A C16A . 1.395(6) ?
    C16A C17A . 1.398(7) ?
    C16A H16A . 0.9300 ?
    C17A C18A . 1.362(8) ?
    C17A H17A . 0.9300 ?
    C18A C19A . 1.384(7) ?
    C18A H18A . 0.9300 ?
    C19A C20A . 1.404(6) ?
    C19A C25A . 1.516(7) ?
    C20A C26A . 1.484(5) ?
    C21A H21A . 0.9600 ?
    C21A H21B . 0.9600 ?
    C21A H21C . 0.9600 ?
    C22A C24A . 1.305(7) ?
    C22A C23A . 1.443(6) ?
    C23A H23A . 0.9600 ?
    C23A H23B . 0.9600 ?
    C23A H23C . 0.9600 ?
    C24A H24A . 1.0556 ?
    C24A H24B . 0.9026 ?
    C25A H25A . 0.9600 ?
    C25A H25B . 0.9600 ?
    C25A H25C . 0.9600 ?
    C26A H26A . 0.9600 ?
    C26A H26B . 0.9600 ?
    C26A H26C . 0.9600 ?
    O1B C7B . 1.230(4) ?
    N1B C6B . 1.297(4) ?
    N1B N2B . 1.383(3) ?
    N2B C7B . 1.354(4) ?
    N2B H2BB . 0.8600 ?
    N3B C13B . 1.383(5) ?
    N3B C15B . 1.403(4) ?
    N3B H3BC . 0.8600 ?
    C1B C2B . 1.323(5) ?
    C1B C6B . 1.466(4) ?
    C1B C21B . 1.496(5) ?
    C2B C3B . 1.494(5) ?
    C2B H2BA . 0.9300 ?
    C3B C4B . 1.525(5) ?
    C3B H3BA . 0.9700 ?
    C3B H3BB . 0.9700 ?
    C4B C22B . 1.506(5) ?
    C4B C5B . 1.517(4) ?
    C4B H4BA . 0.9800 ?
    C5B C6B . 1.501(5) ?
    C5B H5BA . 0.9700 ?
    C5B H5BB . 0.9700 ?
    C7B C8B . 1.487(4) ?
    C8B C9B . 1.387(5) ?
    C8B C13B . 1.397(4) ?
    C9B C10B . 1.375(5) ?
    C9B H9BA . 0.9300 ?
    C10B C11B . 1.381(5) ?
    C10B H10B . 0.9300 ?
    C11B C12B . 1.349(5) ?
    C11B H11B . 0.9300 ?
    C12B C13B . 1.394(5) ?
    C12B H12B . 0.9300 ?
    C15B C20B . 1.394(5) ?
    C15B C16B . 1.396(5) ?
    C16B C17B . 1.374(5) ?
    C16B H16B . 0.9300 ?
    C17B C18B . 1.380(7) ?
    C17B H17B . 0.9300 ?
    C18B C19B . 1.374(6) ?
    C18B H18B . 0.9300 ?
    C19B C20B . 1.414(5) ?
    C19B C25B . 1.506(6) ?
    C20B C26B . 1.497(5) ?
    C21B H21D . 0.9600 ?
    C21B H21E . 0.9600 ?
    C21B H21F . 0.9600 ?
    C22B C24B . 1.346(6) ?
    C22B C23B . 1.425(6) ?
    C23B H23D . 0.9600 ?
    C23B H23E . 0.9600 ?
    C23B H23F . 0.9600 ?
    C24B H24C . 1.0268 ?
    C24B H24D . 0.9881 ?
    C25B H25D . 0.9600 ?
    C25B H25G . 0.9600 ?
    C25B H25E . 0.9600 ?
    C26B H26D . 0.9600 ?
    C26B H26E . 0.9600 ?
    C26B H26F . 0.9600 ?
loop_
    _geom_angle_atom_site_label_1
    _geom_angle_atom_site_label_2
    _geom_angle_atom_site_label_3
    _geom_angle_site_symmetry_1
    _geom_angle_site_symmetry_3
    _geom_angle
    _geom_angle_publ_flag
    C6A N1A N2A . . 117.1(3) ?
    C7A N2A N1A . . 117.4(3) ?
    C7A N2A H2AB . . 121.3 ?
    N1A N2A H2AB . . 121.3 ?
    C13A N3A C15A . . 128.4(4) ?
    C13A N3A H3AC . . 115.8 ?
    C15A N3A H3AC . . 115.8 ?
    C2A C1A C6A . . 119.1(4) ?
    C2A C1A C21A . . 122.2(3) ?
    C6A C1A C21A . . 118.7(3) ?
    C1A C2A C3A . . 125.5(4) ?
    C1A C2A H2AA . . 117.2 ?
    C3A C2A H2AA . . 117.2 ?
    C2A C3A C4A . . 109.8(3) ?
    C2A C3A H3AA . . 109.7 ?
    C4A C3A H3AA . . 109.7 ?
    C2A C3A H3AB . . 109.7 ?
    C4A C3A H3AB . . 109.7 ?
    H3AA C3A H3AB . . 108.2 ?
    C22A C4A C3A . . 113.8(3) ?
    C22A C4A C5A . . 112.0(3) ?
    C3A C4A C5A . . 108.1(3) ?
    C22A C4A H4AA . . 107.5 ?
    C3A C4A H4AA . . 107.5 ?
    C5A C4A H4AA . . 107.5 ?
    C6A C5A C4A . . 112.9(3) ?
    C6A C5A H5AA . . 109.0 ?
    C4A C5A H5AA . . 109.0 ?
    C6A C5A H5AB . . 109.0 ?
    C4A C5A H5AB . . 109.0 ?
    H5AA C5A H5AB . . 107.8 ?
    N1A C6A C1A . . 115.5(3) ?
    N1A C6A C5A . . 126.1(3) ?
    C1A C6A C5A . . 118.4(3) ?
    O1A C7A N2A . . 122.6(3) ?
    O1A C7A C8A . . 121.7(3) ?
    N2A C7A C8A . . 115.7(3) ?
    C9A C8A C13A . . 120.1(3) ?
    C9A C8A C7A . . 121.6(3) ?
    C13A C8A C7A . . 118.3(4) ?
    C8A C9A C10A . . 121.1(4) ?
    C8A C9A H9AA . . 119.5 ?
    C10A C9A H9AA . . 119.5 ?
    C11A C10A C9A . . 119.1(5) ?
    C11A C10A H10A . . 120.4 ?
    C9A C10A H10A . . 120.4 ?
    C10A C11A C12A . . 121.4(4) ?
    C10A C11A H11A . . 119.3 ?
    C12A C11A H11A . . 119.3 ?
    C11A C12A C13A . . 121.2(4) ?
    C11A C12A H12A . . 119.4 ?
    C13A C12A H12A . . 119.4 ?
    N3A C13A C12A . . 121.4(4) ?
    N3A C13A C8A . . 121.5(3) ?
    C12A C13A C8A . . 117.0(4) ?
    C20A C15A C16A . . 121.9(4) ?
    C20A C15A N3A . . 118.2(4) ?
    C16A C15A N3A . . 119.8(5) ?
    C15A C16A C17A . . 117.7(6) ?
    C15A C16A H16A . . 121.2 ?
    C17A C16A H16A . . 121.2 ?
    C18A C17A C16A . . 121.1(6) ?
    C18A C17A H17A . . 119.4 ?
    C16A C17A H17A . . 119.4 ?
    C17A C18A C19A . . 121.0(6) ?
    C17A C18A H18A . . 119.5 ?
    C19A C18A H18A . . 119.5 ?
    C18A C19A C20A . . 119.5(6) ?
    C18A C19A C25A . . 119.8(5) ?
    C20A C19A C25A . . 120.7(6) ?
    C15A C20A C19A . . 118.7(5) ?
    C15A C20A C26A . . 119.2(4) ?
    C19A C20A C26A . . 122.2(5) ?
    C1A C21A H21A . . 109.5 ?
    C1A C21A H21B . . 109.5 ?
    H21A C21A H21B . . 109.5 ?
    C1A C21A H21C . . 109.5 ?
    H21A C21A H21C . . 109.5 ?
    H21B C21A H21C . . 109.5 ?
    C24A C22A C23A . . 123.3(5) ?
    C24A C22A C4A . . 122.6(5) ?
    C23A C22A C4A . . 114.1(4) ?
    C22A C23A H23A . . 109.5 ?
    C22A C23A H23B . . 109.5 ?
    H23A C23A H23B . . 109.5 ?
    C22A C23A H23C . . 109.5 ?
    H23A C23A H23C . . 109.5 ?
    H23B C23A H23C . . 109.5 ?
    C22A C24A H24A . . 123.5 ?
    C22A C24A H24B . . 130.3 ?
    H24A C24A H24B . . 96.7 ?
    C19A C25A H25A . . 109.5 ?
    C19A C25A H25B . . 109.5 ?
    H25A C25A H25B . . 109.5 ?
    C19A C25A H25C . . 109.5 ?
    H25A C25A H25C . . 109.5 ?
    H25B C25A H25C . . 109.5 ?
    C20A C26A H26A . . 109.5 ?
    C20A C26A H26B . . 109.5 ?
    H26A C26A H26B . . 109.5 ?
    C20A C26A H26C . . 109.5 ?
    H26A C26A H26C . . 109.5 ?
    H26B C26A H26C . . 109.5 ?
    C6B N1B N2B . . 116.4(3) ?
    C7B N2B N1B . . 118.5(3) ?
    C7B N2B H2BB . . 120.8 ?
    N1B N2B H2BB . . 120.8 ?
    C13B N3B C15B . . 126.0(3) ?
    C13B N3B H3BC . . 117.0 ?
    C15B N3B H3BC . . 117.0 ?
    C2B C1B C6B . . 119.4(4) ?
    C2B C1B C21B . . 122.0(3) ?
    C6B C1B C21B . . 118.5(3) ?
    C1B C2B C3B . . 126.1(3) ?
    C1B C2B H2BA . . 116.9 ?
    C3B C2B H2BA . . 116.9 ?
    C2B C3B C4B . . 112.3(3) ?
    C2B C3B H3BA . . 109.1 ?
    C4B C3B H3BA . . 109.1 ?
    C2B C3B H3BB . . 109.1 ?
    C4B C3B H3BB . . 109.1 ?
    H3BA C3B H3BB . . 107.9 ?
    C22B C4B C5B . . 115.1(3) ?
    C22B C4B C3B . . 110.6(3) ?
    C5B C4B C3B . . 110.1(3) ?
    C22B C4B H4BA . . 106.9 ?
    C5B C4B H4BA . . 106.9 ?
    C3B C4B H4BA . . 106.9 ?
    C6B C5B C4B . . 113.9(3) ?
    C6B C5B H5BA . . 108.8 ?
    C4B C5B H5BA . . 108.8 ?
    C6B C5B H5BB . . 108.8 ?
    C4B C5B H5BB . . 108.8 ?
    H5BA C5B H5BB . . 107.7 ?
    N1B C6B C1B . . 115.4(3) ?
    N1B C6B C5B . . 127.1(3) ?
    C1B C6B C5B . . 117.3(3) ?
    O1B C7B N2B . . 122.0(3) ?
    O1B C7B C8B . . 122.4(3) ?
    N2B C7B C8B . . 115.6(3) ?
    C9B C8B C13B . . 119.3(3) ?
    C9B C8B C7B . . 121.0(3) ?
    C13B C8B C7B . . 119.7(3) ?
    C10B C9B C8B . . 121.4(4) ?
    C10B C9B H9BA . . 119.3 ?
    C8B C9B H9BA . . 119.3 ?
    C9B C10B C11B . . 118.9(4) ?
    C9B C10B H10B . . 120.6 ?
    C11B C10B H10B . . 120.6 ?
    C12B C11B C10B . . 120.6(4) ?
    C12B C11B H11B . . 119.7 ?
    C10B C11B H11B . . 119.7 ?
    C11B C12B C13B . . 121.7(4) ?
    C11B C12B H12B . . 119.1 ?
    C13B C12B H12B . . 119.1 ?
    N3B C13B C12B . . 121.1(3) ?
    N3B C13B C8B . . 120.7(3) ?
    C12B C13B C8B . . 118.1(4) ?
    C20B C15B C16B . . 120.4(4) ?
    C20B C15B N3B . . 118.6(3) ?
    C16B C15B N3B . . 120.9(3) ?
    C17B C16B C15B . . 119.5(4) ?
    C17B C16B H16B . . 120.2 ?
    C15B C16B H16B . . 120.2 ?
    C16B C17B C18B . . 120.3(5) ?
    C16B C17B H17B . . 119.8 ?
    C18B C17B H17B . . 119.8 ?
    C19B C18B C17B . . 121.6(4) ?
    C19B C18B H18B . . 119.2 ?
    C17B C18B H18B . . 119.2 ?
    C18B C19B C20B . . 118.8(5) ?
    C18B C19B C25B . . 120.6(4) ?
    C20B C19B C25B . . 120.6(5) ?
    C15B C20B C19B . . 119.3(4) ?
    C15B C20B C26B . . 119.2(3) ?
    C19B C20B C26B . . 121.5(4) ?
    C1B C21B H21D . . 109.5 ?
    C1B C21B H21E . . 109.5 ?
    H21D C21B H21E . . 109.5 ?
    C1B C21B H21F . . 109.5 ?
    H21D C21B H21F . . 109.5 ?
    H21E C21B H21F . . 109.5 ?
    C24B C22B C23B . . 118.5(5) ?
    C24B C22B C4B . . 122.7(4) ?
    C23B C22B C4B . . 118.3(4) ?
    C22B C23B H23D . . 109.5 ?
    C22B C23B H23E . . 109.5 ?
    H23D C23B H23E . . 109.5 ?
    C22B C23B H23F . . 109.5 ?
    H23D C23B H23F . . 109.5 ?
    H23E C23B H23F . . 109.5 ?
    C22B C24B H24C . . 130.6 ?
    C22B C24B H24D . . 108.9 ?
    H24C C24B H24D . . 115.2 ?
    C19B C25B H25D . . 109.5 ?
    C19B C25B H25G . . 109.5 ?
    H25D C25B H25G . . 109.5 ?
    C19B C25B H25E . . 109.5 ?
    H25D C25B H25E . . 109.5 ?
    H25G C25B H25E . . 109.5 ?
    C20B C26B H26D . . 109.5 ?
    C20B C26B H26E . . 109.5 ?
    H26D C26B H26E . . 109.5 ?
    C20B C26B H26F . . 109.5 ?
    H26D C26B H26F . . 109.5 ?
    H26E C26B H26F . . 109.5 ?
loop_
    _geom_torsion_atom_site_label_1
    _geom_torsion_atom_site_label_2
    _geom_torsion_atom_site_label_3
    _geom_torsion_atom_site_label_4
    _geom_torsion_site_symmetry_1
    _geom_torsion_site_symmetry_2
    _geom_torsion_site_symmetry_3
    _geom_torsion_site_symmetry_4
    _geom_torsion
    _geom_torsion_publ_flag
    C6A N1A N2A C7A . . . . -163.2(3) ?
    C6A C1A C2A C3A . . . . 2.4(6) ?
    C21A C1A C2A C3A . . . . -179.9(4) ?
    C1A C2A C3A C4A . . . . 28.6(6) ?
    C2A C3A C4A C22A . . . . -179.5(3) ?
    C2A C3A C4A C5A . . . . -54.3(4) ?
    C22A C4A C5A C6A . . . . 179.9(3) ?
    C3A C4A C5A C6A . . . . 53.7(4) ?
    N2A N1A C6A C1A . . . . -175.3(3) ?
    N2A N1A C6A C5A . . . . 3.2(5) ?
    C2A C1A C6A N1A . . . . 174.1(3) ?
    C21A C1A C6A N1A . . . . -3.7(5) ?
    C2A C1A C6A C5A . . . . -4.6(5) ?
    C21A C1A C6A C5A . . . . 177.7(3) ?
    C4A C5A C6A N1A . . . . 156.9(3) ?
    C4A C5A C6A C1A . . . . -24.7(5) ?
    N1A N2A C7A O1A . . . . 8.1(5) ?
    N1A N2A C7A C8A . . . . -174.4(3) ?
    O1A C7A C8A C9A . . . . -146.1(4) ?
    N2A C7A C8A C9A . . . . 36.4(5) ?
    O1A C7A C8A C13A . . . . 35.8(5) ?
    N2A C7A C8A C13A . . . . -141.7(3) ?
    C13A C8A C9A C10A . . . . -0.2(6) ?
    C7A C8A C9A C10A . . . . -178.2(3) ?
    C8A C9A C10A C11A . . . . 1.9(7) ?
    C9A C10A C11A C12A . . . . -2.0(8) ?
    C10A C11A C12A C13A . . . . 0.4(8) ?
    C15A N3A C13A C12A . . . . -39.7(7) ?
    C15A N3A C13A C8A . . . . 144.6(4) ?
    C11A C12A C13A N3A . . . . -174.6(4) ?
    C11A C12A C13A C8A . . . . 1.3(7) ?
    C9A C8A C13A N3A . . . . 174.5(4) ?
    C7A C8A C13A N3A . . . . -7.4(6) ?
    C9A C8A C13A C12A . . . . -1.4(6) ?
    C7A C8A C13A C12A . . . . 176.7(4) ?
    C13A N3A C15A C20A . . . . 157.1(4) ?
    C13A N3A C15A C16A . . . . -25.8(6) ?
    C20A C15A C16A C17A . . . . 2.4(6) ?
    N3A C15A C16A C17A . . . . -174.6(4) ?
    C15A C16A C17A C18A . . . . -1.0(8) ?
    C16A C17A C18A C19A . . . . 0.0(9) ?
    C17A C18A C19A C20A . . . . -0.2(8) ?
    C17A C18A C19A C25A . . . . -179.7(6) ?
    C16A C15A C20A C19A . . . . -2.7(6) ?
    N3A C15A C20A C19A . . . . 174.4(3) ?
    C16A C15A C20A C26A . . . . 177.9(4) ?
    N3A C15A C20A C26A . . . . -5.1(6) ?
    C18A C19A C20A C15A . . . . 1.5(6) ?
    C25A C19A C20A C15A . . . . -179.0(4) ?
    C18A C19A C20A C26A . . . . -179.1(4) ?
    C25A C19A C20A C26A . . . . 0.4(7) ?
    C3A C4A C22A C24A . . . . 35.6(7) ?
    C5A C4A C22A C24A . . . . -87.4(7) ?
    C3A C4A C22A C23A . . . . -146.6(4) ?
    C5A C4A C22A C23A . . . . 90.4(5) ?
    C6B N1B N2B C7B . . . . 162.9(3) ?
    C6B C1B C2B C3B . . . . 3.4(6) ?
    C21B C1B C2B C3B . . . . -178.9(4) ?
    C1B C2B C3B C4B . . . . 17.1(6) ?
    C2B C3B C4B C22B . . . . -171.6(4) ?
    C2B C3B C4B C5B . . . . -43.4(5) ?
    C22B C4B C5B C6B . . . . 178.2(3) ?
    C3B C4B C5B C6B . . . . 52.5(4) ?
    N2B N1B C6B C1B . . . . 178.5(3) ?
    N2B N1B C6B C5B . . . . -6.4(5) ?
    C2B C1B C6B N1B . . . . -179.5(3) ?
    C21B C1B C6B N1B . . . . 2.8(5) ?
    C2B C1B C6B C5B . . . . 4.9(5) ?
    C21B C1B C6B C5B . . . . -172.8(3) ?
    C4B C5B C6B N1B . . . . 151.3(3) ?
    C4B C5B C6B C1B . . . . -33.7(4) ?
    N1B N2B C7B O1B . . . . -8.2(5) ?
    N1B N2B C7B C8B . . . . 174.7(3) ?
    O1B C7B C8B C9B . . . . 144.2(4) ?
    N2B C7B C8B C9B . . . . -38.7(5) ?
    O1B C7B C8B C13B . . . . -37.3(5) ?
    N2B C7B C8B C13B . . . . 139.8(3) ?
    C13B C8B C9B C10B . . . . 0.3(6) ?
    C7B C8B C9B C10B . . . . 178.8(3) ?
    C8B C9B C10B C11B . . . . -1.6(6) ?
    C9B C10B C11B C12B . . . . 1.5(6) ?
    C10B C11B C12B C13B . . . . -0.1(7) ?
    C15B N3B C13B C12B . . . . 45.2(6) ?
    C15B N3B C13B C8B . . . . -136.8(4) ?
    C11B C12B C13B N3B . . . . 176.8(4) ?
    C11B C12B C13B C8B . . . . -1.3(6) ?
    C9B C8B C13B N3B . . . . -176.9(3) ?
    C7B C8B C13B N3B . . . . 4.5(5) ?
    C9B C8B C13B C12B . . . . 1.2(5) ?
    C7B C8B C13B C12B . . . . -177.4(3) ?
    C13B N3B C15B C20B . . . . -160.8(3) ?
    C13B N3B C15B C16B . . . . 22.1(6) ?
    C20B C15B C16B C17B . . . . -1.0(6) ?
    N3B C15B C16B C17B . . . . 176.1(4) ?
    C15B C16B C17B C18B . . . . 0.7(7) ?
    C16B C17B C18B C19B . . . . -0.1(8) ?
    C17B C18B C19B C20B . . . . -0.2(7) ?
    C17B C18B C19B C25B . . . . 179.7(4) ?
    C16B C15B C20B C19B . . . . 0.7(5) ?
    N3B C15B C20B C19B . . . . -176.5(3) ?
    C16B C15B C20B C26B . . . . -179.1(3) ?
    N3B C15B C20B C26B . . . . 3.7(5) ?
    C18B C19B C20B C15B . . . . -0.1(6) ?
    C25B C19B C20B C15B . . . . -180.0(4) ?
    C18B C19B C20B C26B . . . . 179.7(4) ?
    C25B C19B C20B C26B . . . . -0.2(6) ?
    C5B C4B C22B C24B . . . . -18.2(7) ?
    C3B C4B C22B C24B . . . . 107.3(6) ?
    C5B C4B C22B C23B . . . . 169.7(5) ?
    C3B C4B C22B C23B . . . . -64.9(6) ?
loop_
    _geom_hbond_atom_site_label_D
    _geom_hbond_atom_site_label_H
    _geom_hbond_atom_site_label_A
    _geom_hbond_site_symmetry_A
    _geom_hbond_distance_DH
    _geom_hbond_distance_HA
    _geom_hbond_distance_DA
    _geom_hbond_angle_DHA
    _geom_hbond_publ_flag
    N2A H2AB O1B . 0.8600 2.3100 2.969(4) 134.00 yes
    N3A H3AC O1A . 0.8600 2.1400 2.697(3) 122.00 yes
    N2B H2BB O1A 1_655 0.8600 2.3600 2.986(4) 130.00 yes
    C5A H5AB O1B . 0.9700 2.4700 3.189(4) 130.00 yes
    C9A H9AA O1B . 0.9300 2.4300 3.282(4) 152.00 yes
    C5B H5BA O1A 1_655 0.9700 2.4600 3.248(4) 138.00 yes
    C9B H9BA O1A 1_655 0.9300 2.5000 3.352(4) 153.00 yes
_iucr_refine_instructions_details
;
TITL I in P2(1)2(1)2(1)
CELL 1.54178   9.0296  18.0457  27.4755  90.000  90.000  90.000
ZERR    8.00   0.0004   0.0007   0.0010   0.000   0.000   0.000
LATT -1
SYMM 0.5-X, -Y, 0.5+Z
SYMM -X, 0.5+Y, 0.5-Z
SYMM 0.5+X, 0.5-Y, -Z
SFAC C H N O
UNIT 200 232 24 8
SIZE  0.085 0.278 10.28
TEMP 23.000
L.S. 10
BOND $H
FMAP 2 1 60
PLAN 20
ACTA
CONF
WGHT      0.0785      0.1830
FVAR       0.09168
O1A   4    0.241289    0.948197    0.285767    11.00000    0.07000    0.08773 =
         0.06321   -0.00755   -0.00340    0.00266
N1A   3    0.374743    0.880599    0.211793    11.00000    0.07822    0.06268 =
         0.05840   -0.00489   -0.00318   -0.00302
N2A   3    0.454612    0.912350    0.249896    11.00000    0.07077    0.06697 =
         0.06485   -0.01456   -0.00462   -0.00042
AFIX  43
H2AB  2    0.549460    0.908676    0.251406    11.00000   -1.20000
AFIX   0
N3A   3    0.279387    0.959378    0.382834    11.00000    0.09759    0.14485 =
         0.05984   -0.00363   -0.00466    0.01511
AFIX  43
H3AC  2    0.210138    0.966582    0.361872    11.00000   -1.20000
AFIX   0
C1A   1    0.358520    0.803135    0.143988    11.00000    0.09246    0.06699 =
         0.06126   -0.00924   -0.01294    0.00058
C2A   1    0.423734    0.757535    0.113674    11.00000    0.11841    0.08681 =
         0.06794   -0.01934   -0.02515    0.00577
AFIX  43
H2AA  2    0.369746    0.742295    0.086642    11.00000   -1.20000
AFIX   0
C3A   1    0.577940    0.727870    0.118884    11.00000    0.12335    0.08407 =
         0.08091   -0.02236   -0.00740    0.01126
AFIX  23
H3AA  2    0.646854    0.759840    0.101779    11.00000   -1.20000
H3AB  2    0.583713    0.678805    0.104591    11.00000   -1.20000
AFIX   0
C4A   1    0.619585    0.724058    0.172493    11.00000    0.08600    0.05424 =
         0.07862   -0.00010   -0.00212   -0.00197
AFIX  13
H4AA  2    0.550293    0.689953    0.188364    11.00000   -1.20000
AFIX   0
C5A   1    0.595607    0.801135    0.194796    11.00000    0.09537    0.05858 =
         0.08049   -0.01807   -0.00893    0.00241
AFIX  23
H5AA  2    0.613276    0.798512    0.229577    11.00000   -1.20000
H5AB  2    0.667215    0.835281    0.181026    11.00000   -1.20000
AFIX   0
C6A   1    0.441570    0.830898    0.186036    11.00000    0.07823    0.05910 =
         0.05764   -0.00149   -0.00327   -0.00444
C7A   1    0.377683    0.948858    0.284109    11.00000    0.06974    0.05543 =
         0.06044   -0.00333   -0.00642    0.00510
C8A   1    0.467886    0.987922    0.321512    11.00000    0.07165    0.06818 =
         0.07681   -0.02275   -0.01396    0.01617
C9A   1    0.598277    1.021522    0.310033    11.00000    0.07374    0.07518 =
         0.10367   -0.02815   -0.00870    0.00879
AFIX  43
H9AA  2    0.630819    1.021370    0.277919    11.00000   -1.20000
AFIX   0
C10A  1    0.684054    1.056245    0.345720    11.00000    0.10010    0.09067 =
         0.15179   -0.05211   -0.02758    0.00123
AFIX  43
H10A  2    0.771518    1.080305    0.337367    11.00000   -1.20000
AFIX   0
C11A  1    0.638050    1.054378    0.392650    11.00000    0.11637    0.12462 =
         0.12448   -0.07093   -0.03831    0.02459
AFIX  43
H11A  2    0.696462    1.076080    0.416609    11.00000   -1.20000
AFIX   0
C12A  1    0.507644    1.021286    0.405534    11.00000    0.12147    0.12430 =
         0.08468   -0.03608   -0.02225    0.03346
AFIX  43
H12A  2    0.478771    1.021183    0.438025    11.00000   -1.20000
AFIX   0
C13A  1    0.416667    0.987512    0.370669    11.00000    0.08554    0.09122 =
         0.07169   -0.01932   -0.01624    0.02229
C15A  1    0.238084    0.920463    0.425059    11.00000    0.13818    0.08300 =
         0.05590   -0.01734   -0.01996    0.02407
C16A  1    0.344192    0.880530    0.450985    11.00000    0.17082    0.11490 =
         0.06948   -0.02238   -0.01493    0.04237
AFIX  43
H16A  2    0.443810    0.882400    0.442477    11.00000   -1.20000
AFIX   0
C17A  1    0.295602    0.837575    0.490222    11.00000    0.19867    0.11319 =
         0.07676   -0.01173   -0.02025    0.03400
AFIX  43
H17A  2    0.363860    0.809764    0.507796    11.00000   -1.20000
AFIX   0
C18A  1    0.150040    0.835771    0.503138    11.00000    0.22752    0.10419 =
         0.06719    0.00067   -0.01770    0.00270
AFIX  43
H18A  2    0.120520    0.806754    0.529375    11.00000   -1.20000
AFIX   0
C19A  1    0.045369    0.876425    0.477845    11.00000    0.17152    0.10700 =
         0.06900   -0.02124   -0.00416   -0.02458
C20A  1    0.089864    0.920452    0.438336    11.00000    0.11517    0.08815 =
         0.06789   -0.02366   -0.00192   -0.00130
C21A  1    0.203676    0.830164    0.136139    11.00000    0.10898    0.10908 =
         0.08655   -0.02347   -0.02143    0.00579
AFIX 137
H21A  2    0.163115    0.807171    0.107589    11.00000   -1.50000
H21B  2    0.204544    0.882970    0.131914    11.00000   -1.50000
H21C  2    0.144031    0.817689    0.163878    11.00000   -1.50000
AFIX   0
C22A  1    0.773313    0.695532    0.181541    11.00000    0.10850    0.06655 =
         0.10568   -0.01682   -0.01113    0.00159
C23A  1    0.788387    0.653065    0.225746    11.00000    0.14315    0.12068 =
         0.27583    0.08477   -0.07549   -0.01566
AFIX 137
H23A  2    0.889633    0.637910    0.229569    11.00000   -1.50000
H23B  2    0.726049    0.610049    0.224048    11.00000   -1.50000
H23C  2    0.759512    0.682975    0.253038    11.00000   -1.50000
AFIX   0
C24A  1    0.884176    0.710294    0.152636    11.00000    0.09899    0.42084 =
         0.16687    0.06754    0.01803    0.08198
AFIX   3
H24A  2    0.989936    0.685965    0.156206    11.00000   -1.20000
H24B  2    0.886735    0.715964    0.120006    11.00000   -1.20000
AFIX   0
C25A  1   -0.115678    0.873499    0.493286    11.00000    0.19664    0.18218 =
         0.09811   -0.00771    0.01461   -0.06516
AFIX 137
H25A  2   -0.124723    0.844243    0.522316    11.00000   -1.50000
H25B  2   -0.173663    0.851572    0.467785    11.00000   -1.50000
H25C  2   -0.150649    0.922827    0.499535    11.00000   -1.50000
AFIX   0
C26A  1   -0.016547    0.966205    0.410174    11.00000    0.10794    0.11666 =
         0.09720   -0.01276   -0.00714    0.00771
AFIX 137
H26A  2    0.024513    1.014644    0.405020    11.00000   -1.50000
H26B  2   -0.107632    0.970452    0.427977    11.00000   -1.50000
H26C  2   -0.035338    0.943106    0.379311    11.00000   -1.50000
AFIX   0
O1B   4    0.741156    0.960964    0.207632    11.00000    0.07014    0.07852 =
         0.06861    0.00313    0.00391   -0.00169
N1B   3    0.869383    0.883095    0.278973    11.00000    0.08211    0.06479 =
         0.06262    0.00734    0.00472   -0.00701
N2B   3    0.949079    0.912522    0.240588    11.00000    0.07293    0.06831 =
         0.06227    0.00920    0.00358    0.00079
AFIX  43
H2BB  2    1.042446    0.904145    0.237771    11.00000   -1.20000
AFIX   0
N3B   3    0.782107    0.968891    0.109270    11.00000    0.08056    0.10811 =
         0.06348   -0.01386    0.00353    0.01546
AFIX  43
H3BC  2    0.710600    0.981179    0.128305    11.00000   -1.20000
AFIX   0
C1B   1    0.846011    0.799838    0.343664    11.00000    0.07954    0.06737 =
         0.06703    0.00672    0.00952   -0.00368
C2B   1    0.901097    0.744764    0.369783    11.00000    0.10360    0.08648 =
         0.08076    0.00955    0.02679   -0.00434
AFIX  43
H2BA  2    0.841758    0.726085    0.394580    11.00000   -1.20000
AFIX   0
C3B   1    1.049638    0.709771    0.363185    11.00000    0.10184    0.08885 =
         0.08844    0.02408    0.02201    0.00881
AFIX  23
H3BA  2    1.037512    0.662148    0.347305    11.00000   -1.20000
H3BB  2    1.093706    0.701079    0.394872    11.00000   -1.20000
AFIX   0
C4B   1    1.153803    0.757769    0.332948    11.00000    0.08599    0.06195 =
         0.07418    0.00273   -0.00054   -0.00548
AFIX  13
H4BA  2    1.182690    0.799793    0.353448    11.00000   -1.20000
AFIX   0
C5B   1    1.071992    0.789473    0.289445    11.00000    0.07712    0.07079 =
         0.06932    0.00586    0.01073   -0.00752
AFIX  23
H5BA  2    1.136811    0.823915    0.272686    11.00000   -1.20000
H5BB  2    1.049276    0.749484    0.267066    11.00000   -1.20000
AFIX   0
C6B   1    0.930897    0.828758    0.302358    11.00000    0.07994    0.06227 =
         0.05878    0.00125    0.00136   -0.00839
C7B   1    0.876814    0.954812    0.207547    11.00000    0.07647    0.05505 =
         0.06060   -0.00428    0.00087   -0.00019
C8B   1    0.971460    0.990154    0.169852    11.00000    0.07200    0.05463 =
         0.06505    0.00213    0.00781    0.00719
C9B   1    1.109734    1.018534    0.181489    11.00000    0.08620    0.06626 =
         0.08521    0.01146    0.00816    0.00316
AFIX  43
H9BA  2    1.142757    1.016156    0.213513    11.00000   -1.20000
AFIX   0
C10B  1    1.198995    1.050112    0.146656    11.00000    0.07683    0.07938 =
         0.11724    0.01992    0.01560   -0.00425
AFIX  43
H10B  2    1.290453    1.070073    0.155046    11.00000   -1.20000
AFIX   0
C11B  1    1.150529    1.051682    0.099007    11.00000    0.09829    0.08440 =
         0.10080    0.03030    0.03434    0.01613
AFIX  43
H11B  2    1.210882    1.071834    0.074983    11.00000   -1.20000
AFIX   0
C12B  1    1.016423    1.024254    0.086965    11.00000    0.09845    0.08720 =
         0.07118    0.01365    0.01726    0.01791
AFIX  43
H12B  2    0.986046    1.025936    0.054641    11.00000   -1.20000
AFIX   0
C13B  1    0.922221    0.993466    0.121700    11.00000    0.08579    0.07245 =
         0.06155    0.00421    0.01026    0.01508
C15B  1    0.745889    0.925766    0.068472    11.00000    0.08720    0.08174 =
         0.05085    0.01096    0.00373    0.01156
C16B  1    0.852781    0.882513    0.045251    11.00000    0.11817    0.09764 =
         0.06414    0.00271    0.00533    0.03391
AFIX  43
H16B  2    0.950944    0.884169    0.055439    11.00000   -1.20000
AFIX   0
C17B  1    0.811942    0.837455    0.007223    11.00000    0.15355    0.09817 =
         0.07050   -0.01202    0.02026    0.01862
AFIX  43
H17B  2    0.882564    0.808121   -0.008134    11.00000   -1.20000
AFIX   0
C18B  1    0.666585    0.835540   -0.008282    11.00000    0.15111    0.09987 =
         0.06478   -0.00686    0.01308   -0.01742
AFIX  43
H18B  2    0.640866    0.804789   -0.034096    11.00000   -1.20000
AFIX   0
C19B  1    0.558958    0.877954    0.013490    11.00000    0.11782    0.08670 =
         0.06276    0.01293   -0.00092   -0.00871
C20B  1    0.598998    0.924324    0.052832    11.00000    0.10063    0.06958 =
         0.06427    0.01053    0.00681    0.00399
C21B  1    0.696465    0.831986    0.353773    11.00000    0.09083    0.09811 =
         0.09376    0.01534    0.03098    0.00486
AFIX 137
H21D  2    0.656728    0.810221    0.382858    11.00000   -1.50000
H21E  2    0.631619    0.821760    0.326912    11.00000   -1.50000
H21F  2    0.705065    0.884611    0.358038    11.00000   -1.50000
AFIX   0
C22B  1    1.293495    0.715982    0.320922    11.00000    0.09361    0.07727 =
         0.10647    0.01739    0.01093    0.00620
C23B  1    1.389323    0.695317    0.359843    11.00000    0.13783    0.25390 =
         0.19048   -0.02474   -0.04918    0.06848
AFIX 137
H23D  2    1.484079    0.681286    0.346954    11.00000   -1.50000
H23E  2    1.347110    0.654247    0.377184    11.00000   -1.50000
H23F  2    1.401325    0.736500    0.381606    11.00000   -1.50000
AFIX   0
C24B  1    1.322991    0.690050    0.276027    11.00000    0.19877    0.26194 =
         0.11278    0.00102    0.02069    0.13728
AFIX   3
H24C  2    1.285671    0.707220    0.242577    11.00000   -1.20000
H24D  2    1.422271    0.667020    0.276077    11.00000   -1.20000
AFIX   0
C25B  1    0.401280    0.875208   -0.004258    11.00000    0.13785    0.12982 =
         0.10662    0.01711   -0.02383   -0.04441
AFIX 137
H25D  2    0.396138    0.845802   -0.033326    11.00000   -1.50000
H25G  2    0.367549    0.924555   -0.011149    11.00000   -1.50000
H25E  2    0.339627    0.853518    0.020386    11.00000   -1.50000
AFIX   0
C26B  1    0.487223    0.972149    0.077996    11.00000    0.08772    0.10112 =
         0.11027    0.00054    0.00427    0.00163
AFIX 137
H26D  2    0.525739    1.021486    0.081245    11.00000   -1.50000
H26E  2    0.466628    0.952217    0.109677    11.00000   -1.50000
H26F  2    0.397631    0.973409    0.059202    11.00000   -1.50000
HKLF 4
REM  ms8 in P2(1)2(1)2(1)
REM R1 =  0.0586 for   5248 Fo > 4sig(Fo)  and  0.0848 for all   7599 data
REM    531 parameters refined using      0 restraints
END
REM Highest difference peak  0.132,  deepest hole -0.110,  1-sigma level  0.026
Q1    1   0.2083  0.9396  0.3603  11.00000  0.05    0.13
Q2    1   1.2870  0.6349  0.3142  11.00000  0.05    0.13
Q3    1   1.3484  0.7040  0.2782  11.00000  0.05    0.13
Q4    1   0.9381  0.7173  0.1612  11.00000  0.05    0.11
Q5    1   0.1847  0.9219  0.2588  11.00000  0.05    0.11
Q6    1   1.0530  0.9395  0.2464  11.00000  0.05    0.10
Q7    1   0.7993  0.8766  0.0773  11.00000  0.05    0.10
Q8    1   0.4896  0.9621  0.3415  11.00000  0.05    0.10
Q9    1   0.5315  0.9775  0.3363  11.00000  0.05    0.10
Q10   1   0.7994  0.6340  0.1786  11.00000  0.05    0.10
Q11   1   0.6795  0.9333  0.2370  11.00000  0.05    0.10
Q12   1   0.7524  0.9120  0.2827  11.00000  0.05    0.10
Q13   1   0.4597  0.9463  0.3017  11.00000  0.05    0.10
Q14   1   1.4185  0.7383  0.3365  11.00000  0.05    0.09
Q15   1   0.2596  0.9165  0.2174  11.00000  0.05    0.09
Q16   1   0.0053  1.0006  0.3798  11.00000  0.05    0.09
Q17   1   0.4914  0.8011  0.2163  11.00000  0.05    0.09
Q18   1   0.4161  1.0016  0.3412  11.00000  0.05    0.09
Q19   1   1.1072  1.0208  0.2208  11.00000  0.05    0.09
Q20   1   0.3723  0.9425  0.0818  11.00000  0.05    0.09
;
