# Supplementary material for: (E)-2-(2,3-Dimethyl­anilino)-N′-[2-methyl-5-(prop-1-en-2-yl)cyclo­hex-2-enyl­idene]benzohydrazide
Source: Acta Crystallogr Sect E Struct Rep Online. 2012 Mar 21;68(Pt 4):o1135. doi: 10.1107/S1600536812009087 (PMC3344081; doi:10.1107/S1600536812009087)
Supplement: Supplementary file 2 [file e-68-o1135-Isup2.hkl]

#
# h,k,l, Fc-squared, Fo-squared, sigma(Fo-squared) and status flag
#
data_I
_shelx_title ' ms8 in P2(1)2(1)2(1)'
_shelx_refln_list_code          4
_shelx_F_calc_maximum      338.66
_exptl_crystal_F_000      1664.00
_reflns_d_resolution_high  0.8218
 
loop_
 _symmetry_equiv_pos_as_xyz
 'x, y, z'
 '-x+1/2, -y, z+1/2'
 '-x, y+1/2, -z+1/2'
 'x+1/2, -y+1/2, -z'
 
_cell_length_a     9.0296
_cell_length_b    18.0457
_cell_length_c    27.4755
_cell_angle_alpha  90.000
_cell_angle_beta   90.000
_cell_angle_gamma  90.000
 
_shelx_F_squared_multiplier     1.000
 
loop_
 _refln_index_h
 _refln_index_k
 _refln_index_l
 _refln_F_squared_calc
 _refln_F_squared_meas
 _refln_F_squared_sigma
 _refln_observed_status
   2   0   0       48.85       62.70      4.54 o
   4   0   0     3333.37     3157.18     90.82 o
   1   1   0       76.93       77.13      1.98 o
   2   1   0    17030.84    18263.48    326.68 o
   3   1   0       91.39       70.66      5.40 o
   4   1   0      345.06      329.19     11.46 o
   5   1   0       33.28       33.52      6.34 o
   6   1   0       70.21       70.20     19.04 o
   0   2   0     9237.06    11287.13    123.28 o
   1   2   0       18.11       18.12      1.24 o
   2   2   0     1536.61     1333.49     22.44 o
   3   2   0       86.38       74.62      5.20 o
   4   2   0     9897.74    10290.37    185.36 o
   5   2   0        1.46        4.10      6.39 o
   6   2   0       22.64       32.76     11.69 o
   1   3   0      267.76      277.89      3.71 o
   2   3   0    24726.07    24896.95    240.10 o
   3   3   0       93.17       75.66      2.18 o
   4   3   0       32.78       46.78      3.69 o
   5   3   0      175.02      191.40     23.20 o
   6   3   0       32.31       41.64     17.85 o
   7   3   0       73.72       65.44      9.52 o
   8   3   0      134.59      148.73     13.09 o
   0   4   0     9691.93     9445.92     98.03 o
   1   4   0       53.64       61.97      1.75 o
   2   4   0     5199.35     5938.03     63.95 o
   3   4   0      147.50      167.45      4.03 o
   4   4   0      547.84      511.15     27.31 o
   5   4   0        1.26        2.69      7.96 o
   6   4   0      101.46      152.30     26.18 o
   7   4   0        0.24        1.19      4.84 o
   8   4   0       51.36       70.20      9.52 o
   9   4   0        0.22        1.19      5.95 o
   1   5   0       43.71       41.92      1.57 o
   2   5   0     2957.52     3046.84     35.99 o
   3   5   0      170.97      176.43      5.73 o
   4   5   0        6.87       26.76      5.53 o
   5   5   0        5.32        5.14      8.92 o
   6   5   0      111.64      105.90     22.61 o
   7   5   0       10.22       10.31      4.84 o
   8   5   0        1.51        7.69      5.35 o
   9   5   0        8.33        7.14      5.95 o
   0   6   0     4816.78     4662.83     55.83 o
   1   6   0      139.25      141.56      2.82 o
   2   6   0      112.96      175.51      5.12 o
   3   6   0      201.65      226.74     12.08 o
   4   6   0      490.68      570.06     26.57 o
   5   6   0        5.95        4.32      7.96 o
   6   6   0      185.81      257.01     35.70 o
   7   6   0       12.92        7.93      4.84 o
   8   6   0       26.59       25.42      5.94 o
   9   6   0        1.96        0.00      5.95 o
   1   7   0      127.60      129.01      3.39 o
   2   7   0     1994.44     2158.74     31.87 o
   3   7   0        4.00        5.26      4.31 o
   4   7   0       14.52       13.58      6.82 o
   5   7   0        5.06       14.28     14.28 o
   6   7   0       98.08       99.66      8.38 o
   7   7   0       13.94       11.39      5.71 o
   8   7   0        0.32       -1.09      4.84 o
   9   7   0        0.15       18.61     22.01 o
  10   7   0        3.68        2.38      4.76 o
   0   8   0     2278.06     2410.90     36.75 o
   1   8   0      306.62      282.61      5.83 o
   2   8   0     8986.39     9366.17    152.70 o
   3   8   0      282.51      323.99     32.90 o
   4   8   0      493.71      472.28     25.16 o
   5   8   0       52.05       38.08     19.04 o
   6   8   0       33.94       29.95      6.27 o
   7   8   0        0.36       -3.67      4.84 o
   8   8   0        0.09       -2.16      4.13 o
   9   8   0        1.07        5.13      5.04 o
  10   8   0        9.40        9.52      4.76 o
   1   9   0        5.26        1.11      2.12 o
   2   9   0     3264.58     3221.38     75.66 o
   3   9   0      554.53      572.50     54.14 o
   4   9   0      486.48      514.01     42.83 o
   5   9   0       42.63       46.40     20.23 o
   6   9   0       19.62       12.58      5.71 o
   7   9   0       13.31        5.40     10.11 o
   8   9   0      110.22      104.85      8.57 o
   9   9   0        0.69        3.79      4.13 o
   0  10   0       29.80       23.86      5.95 o
   1  10   0       18.73       18.72      4.33 o
   2  10   0     3715.38     3865.31     86.42 o
   3  10   0       89.35       91.45     10.13 o
   4  10   0       40.77       40.45     21.42 o
   5  10   0        0.88       -4.00      4.57 o
   6  10   0        1.01        0.50      6.54 o
   7  10   0        4.45        3.77      4.84 o
   8  10   0       16.32       12.45      5.04 o
   9  10   0        0.27        1.98      4.76 o
   1  11   0      148.75      152.10     12.62 o
   2  11   0     1368.05     1463.89     39.97 o
   3  11   0      251.65      268.60     20.47 o
   4  11   0      275.65      266.53     36.89 o
   5  11   0        6.75        7.04     11.30 o
   6  11   0      142.14      126.67      9.65 o
   7  11   0        2.29       -4.66      4.84 o
   8  11   0        2.01        8.53      8.33 o
   9  11   0        4.42        5.16      3.19 o
   1  12   0       61.69       53.68      9.25 o
   2  12   0      422.00      448.57     33.32 o
   3  12   0        1.57        9.52     20.23 o
   4  12   0      186.69      194.86     14.28 o
   5  12   0        5.71        8.05      5.42 o
   6  12   0        7.16        5.35      4.84 o
   7  12   0        0.72        1.98      4.84 o
   8  12   0      120.92      117.48     13.09 o
   9  12   0        1.71        4.31      3.06 o
   3  13   0      113.33      133.26     14.28 o
   4  13   0     1929.40     1770.41     45.34 o
   5  13   0        0.59       -0.54      4.57 o
   6  13   0      107.51      107.62      8.57 o
   7  13   0        3.99        2.38      4.84 o
   8  13   0        3.07        2.86      3.96 o
   1  14   0       44.42       44.02     10.71 o
   2  14   0       55.59       48.78     10.71 o
   3  14   0       54.57       33.32      9.52 o
   4  14   0       11.28       10.71      8.33 o
   5  14   0       22.92       22.03     10.11 o
   6  14   0       12.08       18.96      8.92 o
   7  14   0        2.18        6.17      4.13 o
   8  14   0       12.02       24.03      5.95 o
   1  15   0        0.20       11.90      8.33 o
   2  15   0      289.44      222.50     17.85 o
   3  15   0      157.97      136.83     15.47 o
   4  15   0       39.39       28.56      9.52 o
   5  15   0        0.79       -2.68      5.35 o
   6  15   0      164.53      150.22      8.92 o
   7  15   0        1.18        2.38      8.92 o
   8  15   0        2.80       16.66      5.95 o
   1  16   0       27.68        7.14      8.33 o
   2  16   0        5.05       11.90      9.52 o
   3  16   0        3.94        1.19      9.52 o
   4  16   0       87.19      123.74     14.28 o
   5  16   0       10.20       15.47      8.33 o
   6  16   0        6.72       20.05      5.35 o
   7  16   0        3.16        5.68      8.33 o
   1  17   0       44.44       61.87     11.90 o
   2  17   0        6.21       11.90      9.52 o
   3  17   0        1.84        2.38      7.14 o
   4  17   0       13.54       17.85      8.33 o
   5  17   0        1.18       20.23      8.33 o
   6  17   0        2.42       10.71      7.14 o
   2  18   0       14.57       11.90      8.33 o
   3  18   0        0.14        1.19      8.33 o
   4  18   0       18.28       20.23      9.52 o
   5  18   0        5.00       13.09      7.14 o
   6  18   0        2.33        2.38      5.95 o
   2  19   0        3.89       21.42      8.33 o
   3  19   0       11.76       27.37      9.52 o
   4  19   0        6.87        7.14      7.14 o
   5  19   0        1.01       10.71      5.95 o
   3  20   0        0.04        5.95      7.14 o
   4  20   0        0.88        0.00      5.95 o
   1   0   1       93.39       81.23      2.64 o
   2   0   1       44.12       42.77      2.81 o
   3   0   1       23.11       21.10      3.14 o
   4   0   1       82.62       68.85      5.18 o
   5   0   1      143.72      127.98     10.13 o
  -6   1   1       53.76       65.77     13.46 o
  -5   1   1      613.19      670.22     21.05 o
  -4   1   1     4686.12     4904.78    107.68 o
  -3   1   1     1274.28     1274.79     34.35 o
  -2   1   1      689.40      647.91     16.16 o
  -1   1   1       39.54       47.41      1.91 o
   0   1   1       17.06       29.92      0.60 o
   1   1   1       39.09       52.74      2.67 o
   2   1   1      686.67      657.22     11.90 o
   3   1   1     1273.18     1273.08     20.62 o
   4   1   1     4687.78     4859.91     83.70 o
   5   1   1      613.30      629.01     19.68 o
  -6   2   1      317.08      352.19     33.32 o
  -5   2   1       41.57       63.45      8.24 o
  -4   2   1      109.44      120.82      8.58 o
  -3   2   1      611.34      589.81     15.59 o
  -2   2   1     1316.98     1297.81     21.59 o
  -1   2   1    13054.31    14467.18    137.01 o
   0   2   1    36859.25    37957.96    293.16 o
   1   2   1    13052.91    14267.33    138.68 o
   2   2   1     1317.94     1295.87     18.86 o
   3   2   1      610.60      567.48     10.52 o
   4   2   1      109.71      145.97      7.56 o
   5   2   1       41.75       53.06      8.57 o
   6   2   1      316.28      267.72     29.75 o
  -8   3   1       14.78       26.18      7.14 o
  -7   3   1       97.02       74.96     10.71 o
  -6   3   1      380.66      375.99     36.89 o
  -5   3   1      394.38      377.47     23.34 o
  -4   3   1      294.48      272.87      9.60 o
  -3   3   1      549.05      548.37      7.34 o
  -2   3   1       68.57       54.12      2.23 o
  -1   3   1    18637.10    19100.77    150.83 o
   0   3   1       15.63       21.97      1.45 o
   1   3   1    18626.48    19154.29    151.34 o
   2   3   1       68.02       65.21      2.28 o
   3   3   1      547.73      529.01      7.16 o
   4   3   1      294.81      264.98      8.19 o
   5   3   1      395.30      373.61     33.32 o
   7   3   1       97.32      111.10      8.29 o
   8   3   1       14.77       19.04      7.14 o
  -9   4   1        5.17        8.33      5.95 o
  -8   4   1      210.14      195.13     15.47 o
  -7   4   1       86.68       86.86     10.71 o
  -6   4   1      636.66      521.15     45.21 o
  -5   4   1      271.48      270.90     19.30 o
  -4   4   1     2627.19     2900.49     58.74 o
  -3   4   1       74.79       73.12      2.84 o
  -2   4   1      668.88      714.20      9.66 o
  -1   4   1    24274.68    24773.59    195.30 o
   0   4   1    13330.74    13787.38    109.78 o
   1   4   1    24275.06    24697.62    189.64 o
   2   4   1      663.36      705.15      8.99 o
   3   4   1       75.06       80.23      2.99 o
   4   4   1     2626.58     2881.59     60.34 o
   5   4   1      270.98      256.47     29.15 o
   6   4   1      637.24      628.24     45.21 o
   7   4   1       86.75      102.34     15.47 o
   8   4   1      210.02      190.36     11.69 o
   9   4   1        5.22       -2.38      5.95 o
  -9   5   1       11.06        4.76      5.95 o
  -8   5   1       47.14       53.54      9.52 o
  -7   5   1      133.98      123.74      9.14 o
  -6   5   1      124.77      121.36     26.18 o
  -5   5   1       58.24       72.24     12.86 o
  -4   5   1      263.61      283.02     12.36 o
  -3   5   1      831.29      731.87     13.21 o
  -2   5   1     2646.20     2723.99     32.39 o
  -1   5   1     4680.54     4837.59     40.54 o
   0   5   1       22.67       32.01      1.33 o
   1   5   1     4681.51     4795.10     40.51 o
   2   5   1     2647.49     2689.08     27.97 o
   3   5   1      832.25      726.15     13.14 o
   4   5   1      263.80      301.99     17.79 o
   5   5   1       58.27       72.92     12.18 o
   6   5   1      124.56      132.07     24.99 o
   7   5   1      133.91      137.67     10.11 o
   8   5   1       47.27       49.26      6.82 o
   9   5   1       11.02       10.71      5.95 o
  -9   6   1        2.45       -4.76      5.95 o
  -8   6   1       17.47       18.61      7.73 o
  -7   6   1      119.82      112.32      9.14 o
  -6   6   1      227.58      235.59     33.32 o
  -5   6   1        4.28        7.14     11.90 o
  -4   6   1     1224.30     1183.90     43.03 o
  -3   6   1      594.90      685.76     17.14 o
  -2   6   1      576.26      583.67      9.52 o
  -1   6   1     1697.78     1844.16     17.30 o
   0   6   1       26.58       15.17      1.18 o
   1   6   1     1698.88     1847.62     16.72 o
   2   6   1      577.07      579.65     10.03 o
   3   6   1      593.85      684.53     19.65 o
   4   6   1     1222.62     1197.08     35.26 o
   5   6   1        4.03        2.74      8.29 o
   6   6   1      227.77      212.98     33.32 o
   7   6   1      119.67      120.16      9.14 o
   8   6   1       17.63        8.88      5.35 o
   9   6   1        2.42        2.38      7.14 o
  10   6   1       13.14       13.09      4.76 o
 -10   7   1        0.89       -4.76      4.76 o
  -9   7   1        5.18        2.38      5.95 o
  -8   7   1       16.42       13.09      5.71 o
  -7   7   1       11.29        9.98      5.42 o
  -6   7   1       53.73       50.11      6.36 o
  -5   7   1       24.00       21.42     15.47 o
  -4   7   1       31.66       14.04     13.09 o
  -3   7   1      239.46      258.34     10.10 o
  -2   7   1      689.93      752.84     15.87 o
  -1   7   1      559.56      594.42      8.14 o
   0   7   1       13.12       14.76      1.50 o
   1   7   1      560.48      594.77      7.93 o
   2   7   1      689.36      740.73     13.65 o
   3   7   1      238.97      244.44     11.45 o
   4   7   1       32.11       21.42      7.92 o
   5   7   1       24.07       27.37     15.47 o
   6   7   1       53.95       46.37      6.04 o
   7   7   1       11.39       17.17      5.71 o
   8   7   1       16.47       14.28      5.04 o
   9   7   1        5.20        2.58      4.84 o
  10   7   1        0.88        3.57      4.76 o
 -10   8   1        1.08        1.19      4.76 o
  -9   8   1        0.90       -1.19      4.76 o
  -8   8   1        9.00        6.35      4.84 o
  -7   8   1       29.41       57.66     19.63 o
  -6   8   1       69.82       67.65      7.43 o
  -5   8   1       70.31       63.06     20.23 o
  -4   8   1      456.43      481.04     25.40 o
  -3   8   1      186.26      180.72     12.56 o
  -2   8   1     1178.21     1171.82     26.55 o
  -1   8   1     2277.98     2445.71     28.98 o
   0   8   1      319.42      358.93      6.21 o
   1   8   1     2274.18     2435.66     29.11 o
   2   8   1     1179.00     1132.02     29.71 o
   3   8   1      185.40      176.73     12.66 o
   4   8   1      456.70      487.11     42.24 o
   5   8   1       70.58       73.77     21.42 o
   6   8   1       69.79       70.20      7.11 o
   7   8   1       29.61       37.82      6.57 o
   8   8   1        8.97       14.18      4.84 o
   9   8   1        0.88       -4.11      4.16 o
  10   8   1        1.08       -1.19      3.57 o
  -9   9   1        2.23        7.79     10.71 o
  -8   9   1       22.80       27.43      5.71 o
  -7   9   1        0.86       -1.87      5.71 o
  -6   9   1       34.35       40.10      6.27 o
  -5   9   1      133.98      141.59     29.75 o
  -4   9   1      246.00      230.83     33.32 o
  -3   9   1      670.91      638.18     28.29 o
  -2   9   1      729.04      703.15     24.14 o
  -1   9   1      321.99      309.84      7.05 o
   0   9   1        5.29        9.95      3.59 o
   1   9   1      324.11      318.05      7.38 o
   2   9   1      727.51      714.78     20.40 o
   3   9   1      669.13      602.54     27.73 o
   4   9   1      245.43      264.15     29.75 o
   5   9   1      132.87      108.28     27.37 o
   6   9   1       34.23       50.72      9.52 o
   7   9   1        0.84        1.98      4.84 o
   8   9   1       22.82       14.67      4.84 o
   9   9   1        2.20        5.41     10.71 o
  -9  10   1        2.31        3.81      3.96 o
  -8  10   1       23.93       17.66      5.95 o
  -7  10   1       36.64       26.31      6.27 o
  -6  10   1       62.65       64.73      7.43 o
  -5  10   1        7.41        3.57      4.84 o
  -4  10   1        4.03       -1.19     17.85 o
  -3  10   1       81.54       79.65     12.07 o
  -2  10   1      415.16      402.91     17.84 o
  -1  10   1      126.34      127.56      7.01 o
   0  10   1      234.75      345.74     11.15 o
   1  10   1      126.20      126.52     13.83 o
   2  10   1      415.42      378.65     17.74 o
   3  10   1       82.31       96.49     13.41 o
   4  10   1        4.12        7.14     17.85 o
   5  10   1        7.40        3.27      5.35 o
   6  10   1       62.73       61.15      7.43 o
   7  10   1       36.62       27.52      6.27 o
   8  10   1       24.02       28.28      5.94 o
   9  10   1        2.30        4.76      5.95 o
  -9  11   1       10.92       17.71     10.11 o
  -8  11   1       31.30       42.19      7.73 o
  -7  11   1        5.15       10.31      4.84 o
  -6  11   1      333.13      331.19     14.71 o
  -5  11   1        8.00        0.00      4.57 o
  -4  11   1      123.57       95.19     29.75 o
  -3  11   1      550.97      559.92     29.73 o
  -2  11   1       30.46       39.63      7.77 o
  -1  11   1      148.40      142.69     12.18 o
   0  11   1        6.50        7.96      5.42 o
   1  11   1      148.61      137.27     12.18 o
   2  11   1       30.69       36.20     10.50 o
   3  11   1      548.00      594.18     30.02 o
   4  11   1      123.86      133.26     28.56 o
   5  11   1        8.05       -2.27      4.57 o
   6  11   1      332.91      319.11     14.23 o
   7  11   1        5.23       11.26      5.42 o
   8  11   1       31.36       32.17      6.54 o
   9  11   1       10.90       25.52      9.52 o
  -9  12   1        6.34        7.14      3.57 o
  -8  12   1       19.17       21.31      4.84 o
  -7  12   1        2.18       -1.09      4.84 o
  -6  12   1       28.41       33.65      6.57 o
  -5  12   1       88.34       80.96      7.96 o
  -4  12   1       25.31       32.13      6.27 o
  -3  12   1      204.40      199.89     33.32 o
  -2  12   1       59.18       64.25     16.66 o
  -1  12   1       98.10      104.71     17.85 o
   1  12   1       98.05      128.50     17.85 o
   2  12   1       58.83       61.87     14.28 o
   3  12   1      203.97      216.55     34.51 o
   4  12   1       25.17       25.92      5.71 o
   5  12   1       88.37       75.28      7.96 o
   6  12   1       28.37       32.28      5.94 o
   7  12   1        2.17        8.23      4.84 o
   8  12   1       19.19       24.37      7.73 o
   9  12   1        6.35       15.02      5.35 o
  -8  13   1        2.05        8.80      3.96 o
  -7  13   1        3.73       -4.46      4.84 o
  -6  13   1      147.35      132.24      9.99 o
  -5  13   1       16.79       16.21      7.14 o
  -4  13   1      276.53      277.78     13.86 o
  -3  13   1       78.17       67.82     11.90 o
   3  13   1       77.53       79.72     11.90 o
   4  13   1      276.72      267.44     13.38 o
   5  13   1       16.94       18.44      7.73 o
   6  13   1      147.07      140.41     21.42 o
   7  13   1        3.73        3.27      5.35 o
   8  13   1        2.04       10.71      3.96 o
  -8  14   1       95.67       92.44     12.49 o
  -7  14   1       10.03       10.71      4.84 o
  -6  14   1       14.50       20.40      5.71 o
  -5  14   1        1.17       -3.57      7.14 o
  -4  14   1      351.59      373.61     22.61 o
  -3  14   1       60.25       65.44     11.90 o
  -2  14   1       87.09       82.10     11.90 o
  -1  14   1       31.04       11.90      8.33 o
   1  14   1       31.02       35.70      9.52 o
   2  14   1       87.52       67.82     11.90 o
   3  14   1       59.87       70.20     11.90 o
   4  14   1      351.58      336.73     22.61 o
   5  14   1        1.14        5.35      4.84 o
   6  14   1       14.34       13.78      4.84 o
   7  14   1       10.11       15.57      4.84 o
   8  14   1       95.70      110.59      6.57 o
  -7  15   1        3.57        1.19      3.96 o
  -6  15   1        6.08        2.11      5.04 o
  -5  15   1       30.75       40.47      6.27 o
  -4  15   1       57.44       63.06     11.90 o
  -3  15   1       46.14       42.83     10.71 o
  -2  15   1       16.04       14.28      9.52 o
  -1  15   1       12.95       11.90      8.33 o
   0  15   1        0.01        1.19      8.33 o
   1  15   1       12.83       23.80      9.52 o
   2  15   1       16.05       27.37      9.52 o
   3  15   1       45.92       41.64     10.71 o
   4  15   1       57.36       59.49     11.90 o
   5  15   1       30.83       28.56      9.52 o
   6  15   1        6.13       11.70      4.84 o
   7  15   1        3.55        7.90      5.95 o
  -7  16   1        3.60        4.76      3.96 o
  -6  16   1        4.14        7.03      4.76 o
  -5  16   1       56.38       39.26     10.71 o
  -4  16   1        3.25        4.76      8.33 o
  -3  16   1       53.57       46.40     10.71 o
  -2  16   1       72.30       71.39     11.90 o
  -1  16   1        2.06        5.95      8.33 o
   1  16   1        2.09        2.38      8.33 o
   2  16   1       72.03       76.15     13.09 o
   3  16   1       53.61       59.49     10.71 o
   4  16   1        3.22       -1.19      8.33 o
   5  16   1       56.64       40.45     10.71 o
   6  16   1        4.16        8.98      7.14 o
   7  16   1        3.64        2.91      3.72 o
  -6  17   1       15.50       22.61      8.33 o
  -5  17   1       10.80       16.66      8.33 o
  -4  17   1       47.12       26.18      9.52 o
  -3  17   1       25.40       23.80      9.52 o
  -2  17   1       64.80       79.72     11.90 o
  -1  17   1        7.55        7.14      8.33 o
   2  17   1       64.86       83.29     11.90 o
   3  17   1       25.37       20.23      9.52 o
   4  17   1       47.16       48.78     10.71 o
   5  17   1       10.80       16.66      8.33 o
   6  17   1       15.39        9.52      7.14 o
  -6  18   1        6.40        5.95      5.95 o
  -5  18   1        6.14        5.95      7.14 o
  -4  18   1        6.26       -1.19      8.33 o
  -3  18   1       13.17       13.09      9.52 o
  -2  18   1        3.65        4.76      8.33 o
  -1  18   1        6.38        8.33      8.33 o
   2  18   1        3.74       -2.38      8.33 o
   3  18   1       13.09        8.33      9.52 o
   4  18   1        6.47        5.95      8.33 o
   5  18   1        6.14        1.19      7.14 o
   6  18   1        6.42       15.47      7.14 o
  -5  19   1        3.83       -1.19      5.95 o
  -4  19   1        3.63        2.38      7.14 o
  -3  19   1        9.42       19.04      8.33 o
  -2  19   1       11.49        8.33      8.33 o
   2  19   1       11.56       13.09      8.33 o
   3  19   1        9.35        2.38      8.33 o
   4  19   1        3.59        8.33      7.14 o
   5  19   1        3.84       15.47      5.95 o
  -4  20   1        2.35        3.57      5.95 o
  -3  20   1        7.83        5.95      7.14 o
  -2  20   1        9.24       11.90      8.33 o
   3  20   1        7.84        7.14      7.14 o
   4  20   1        2.44       10.71      5.95 o
   0   0   2    16097.43    16463.96    253.69 o
   1   0   2     8914.52     8995.88    112.15 o
   2   0   2      224.00      265.19      6.00 o
   3   0   2       26.68       31.47      4.06 o
   4   0   2       17.18       17.50      3.86 o
   5   0   2     3391.45     3625.84    121.07 o
   6   0   2      687.52      705.58     47.59 o
  -6   1   2       34.01       74.96     20.23 o
  -5   1   2     1426.55     1470.60     35.92 o
  -4   1   2      171.12      200.73      9.34 o
  -3   1   2      316.68      310.33     11.89 o
  -2   1   2     1223.87     1309.28     23.65 o
  -1   1   2    20148.80    19928.68    181.72 o
   0   1   2       50.24       55.00      1.15 o
   1   1   2    20150.51    19841.93    194.88 o
   2   1   2     1224.64     1285.87     22.92 o
   3   1   2      316.78      303.99      9.66 o
   4   1   2      171.59      182.22      7.64 o
   5   1   2     1427.11     1512.84     40.80 o
  -6   2   2       58.66       71.39     21.42 o
  -5   2   2     1079.29     1239.94     35.67 o
  -4   2   2       16.62       23.56      4.22 o
  -3   2   2     1643.37     1514.98     37.52 o
  -2   2   2     1109.80     1226.50     16.56 o
  -1   2   2      311.53      349.67      7.29 o
   0   2   2     1116.30      979.65      9.56 o
   1   2   2      313.21      337.18      4.92 o
   2   2   2     1107.84     1234.72     12.39 o
   3   2   2     1643.14     1528.02     21.28 o
   4   2   2       16.95       21.37      4.22 o
   5   2   2     1078.42     1210.08     62.47 o
   7   2   2       39.61       48.13      8.33 o
  -8   3   2        3.68       -2.38      7.14 o
  -7   3   2        7.21        9.52      5.95 o
  -6   3   2       17.63       34.51     19.04 o
  -5   3   2      547.55      483.89     20.10 o
  -4   3   2     2996.47     3426.51     56.85 o
  -3   3   2       59.14       55.44      2.19 o
  -2   3   2     6111.54     6167.54     60.44 o
  -1   3   2      233.47      211.14      5.00 o
   0   3   2      111.23      130.30      1.86 o
   1   3   2      233.08      207.55      4.06 o
   2   3   2     6107.14     6227.71     61.30 o
   3   3   2       58.71       49.42      1.92 o
   4   3   2     2995.81     3386.34     50.37 o
   5   3   2      548.09      470.18     23.88 o
   7   3   2        7.14       13.77      5.71 o
   8   3   2        3.80        3.20      5.04 o
  -9   4   2        3.14       -1.19      5.95 o
  -8   4   2        4.27        2.38      5.95 o
  -7   4   2        0.91       -2.38      5.95 o
  -6   4   2      130.74      101.14     23.80 o
  -5   4   2      331.45      374.01     22.67 o
  -4   4   2      648.87      673.92     19.28 o
  -3   4   2       18.58       16.67      1.91 o
  -2   4   2     1460.26     1352.07     16.16 o
  -1   4   2     2926.59     2736.82     24.44 o
   0   4   2    21298.55    21892.51    173.80 o
   1   4   2     2925.78     2714.27     22.02 o
   2   4   2     1465.39     1340.21     15.55 o
   3   4   2       18.41       16.82      1.74 o
   4   4   2      648.14      626.14     19.54 o
   5   4   2      331.33      370.51     21.34 o
   7   4   2        0.87       -1.95      4.76 o
   8   4   2        4.29       18.36     10.71 o
   9   4   2        3.19        4.76      5.95 o
  -9   5   2        0.86        7.14      5.95 o
  -8   5   2        2.09       15.47      5.95 o
  -7   5   2       31.50       38.08      8.33 o
  -6   5   2       76.34       55.92     20.23 o
  -5   5   2      157.60      163.39     17.11 o
  -4   5   2       47.68       35.54      5.83 o
  -3   5   2     1629.83     1677.66     28.50 o
  -2   5   2      218.05      216.27      4.91 o
  -1   5   2    11114.85    10920.66     94.43 o
   0   5   2     1082.86     1004.59      9.78 o
   1   5   2    11122.60    10808.21     81.55 o
   2   5   2      218.89      206.25      4.27 o
   3   5   2     1632.87     1670.60     37.21 o
   4   5   2       48.73       34.66      5.89 o
   5   5   2      158.31      167.50     23.80 o
   7   5   2       31.34       25.71      5.71 o
   8   5   2        2.04       -4.84      4.84 o
   9   5   2        0.88        3.37      4.84 o
  -9   6   2        1.46       -5.95      5.95 o
  -8   6   2        2.76        8.33      5.95 o
  -7   6   2       44.82       47.27     17.85 o
  -6   6   2      184.81      193.95     30.94 o
  -5   6   2       29.68       47.59     17.85 o
  -4   6   2       40.96       39.80      9.68 o
  -3   6   2      140.78      157.63      8.62 o
  -2   6   2      270.58      255.35      6.10 o
  -1   6   2     1019.00     1042.25     10.89 o
   0   6   2      100.80       83.74      2.51 o
   1   6   2     1017.33     1015.69      9.83 o
   2   6   2      270.34      256.16      5.36 o
   3   6   2      140.35      167.92     12.02 o
   4   6   2       41.09       36.53      7.78 o
   5   6   2       29.43       30.32      9.65 o
   7   6   2       44.80       44.77      6.57 o
   8   6   2        2.74        3.57      4.84 o
   9   6   2        1.47        4.86      4.84 o
  10   6   2        3.13       11.90      4.76 o
 -10   7   2        2.82        7.14      4.76 o
  -9   7   2       12.30       16.66      5.95 o
  -8   7   2        8.55       14.55      5.04 o
  -7   7   2      101.45      113.87     10.11 o
  -6   7   2      176.14      160.98     10.31 o
  -5   7   2      127.16      129.69     24.99 o
  -4   7   2       94.13      114.98     13.71 o
  -3   7   2     1082.93      988.78     26.30 o
  -2   7   2      508.32      553.44     12.57 o
  -1   7   2      171.53      181.07      4.58 o
   0   7   2      242.96      249.65      3.90 o
   1   7   2      172.72      170.99      5.75 o
   2   7   2      510.97      546.32     13.98 o
   3   7   2     1079.85      982.00     25.97 o
   4   7   2       94.49       81.58     12.49 o
   5   7   2      127.84       86.86     20.23 o
   6   7   2      175.66      162.16     18.44 o
   7   7   2      101.22       92.79      8.80 o
   8   7   2        8.61       12.54     10.11 o
   9   7   2       12.23       13.98      4.84 o
  10   7   2        2.87        7.14      4.76 o
 -10   8   2        3.40       -1.19      3.57 o
  -9   8   2        1.67        2.38      5.95 o
  -8   8   2       26.98       30.99      5.71 o
  -7   8   2      495.72      442.03     32.72 o
  -6   8   2       47.72       55.18      7.11 o
  -5   8   2      177.54      205.84     32.13 o
  -4   8   2      135.03      125.32     14.87 o
  -3   8   2      288.36      337.78     24.39 o
  -2   8   2      275.92      273.26     10.16 o
  -1   8   2      221.53      196.37      5.50 o
   0   8   2     2795.20     2942.41     31.12 o
   1   8   2      223.85      214.23      5.25 o
   2   8   2      273.06      274.33      9.89 o
   3   8   2      289.32      310.79     21.26 o
   4   8   2      136.22      137.27     18.44 o
   5   8   2      177.64      179.67     29.75 o
   6   8   2       48.03       57.75      7.11 o
   7   8   2      495.48      449.64     16.76 o
   8   8   2       26.92       24.35      5.04 o
   9   8   2        1.63        6.35     11.30 o
  10   8   2        3.45        1.19      3.57 o
  -9   9   2       10.25        4.76      4.76 o
  -8   9   2       12.79       16.93      5.42 o
  -7   9   2       32.93       28.56      6.27 o
  -6   9   2      169.18      165.76     11.33 o
  -5   9   2        9.96       26.18     19.04 o
  -4   9   2       63.47      108.28     23.80 o
  -3   9   2      299.73      322.13     30.34 o
  -2   9   2       76.46       67.87      6.85 o
  -1   9   2      180.55      176.74      5.64 o
   0   9   2        3.42        2.20      2.79 o
   1   9   2      181.52      173.80      7.37 o
   2   9   2       76.16       59.60      7.18 o
   3   9   2      299.95      310.81     15.48 o
   4   9   2       62.93       93.19     37.48 o
   5   9   2       10.16      -17.85     17.85 o
   6   9   2      169.08      157.95     10.49 o
   7   9   2       32.80       40.01      6.57 o
   8   9   2       12.83       21.68      5.04 o
   9   9   2       10.31        5.47      3.96 o
  -9  10   2       19.20       29.70      9.52 o
  -8  10   2       39.18       40.12      5.95 o
  -7  10   2       56.24       55.70      7.11 o
  -6  10   2       30.56       43.71      7.11 o
  -5  10   2      253.09      196.25     11.78 o
  -4  10   2       23.86       10.71     17.85 o
  -3  10   2      808.76      842.02     35.16 o
  -2  10   2      991.91      946.12     35.71 o
  -1  10   2      307.25      289.43     10.19 o
   0  10   2      601.36      626.49     16.21 o
   1  10   2      305.09      299.53     13.50 o
   2  10   2      997.14      924.94     28.40 o
   3  10   2      808.07      864.37     44.62 o
   4  10   2       24.17       23.80     19.04 o
   5  10   2      253.72      200.29     23.20 o
   6  10   2       30.30       36.92      6.27 o
   7  10   2       56.01       63.48      7.43 o
   8  10   2       39.30       33.39      8.92 o
   9  10   2       19.09       23.13      7.14 o
  -9  11   2        3.96        9.52      5.95 o
  -8  11   2        7.82       10.07      5.04 o
  -7  11   2       68.06       64.01      7.43 o
  -6  11   2        7.76        6.59      5.42 o
  -5  11   2        7.75        6.41      5.42 o
  -4  11   2      174.39      177.08     14.28 o
  -3  11   2      127.48      104.74     39.26 o
  -2  11   2       85.65       91.45      9.94 o
  -1  11   2       17.28       16.06      6.57 o
   0  11   2       43.26       33.92      7.57 o
   1  11   2       17.18       15.47      6.73 o
   2  11   2       86.21       99.56     18.44 o
   3  11   2      127.55      142.77     19.04 o
   4  11   2      174.40      203.46     32.13 o
   5  11   2        7.65        7.14      4.57 o
   6  11   2        7.84       15.13     10.71 o
   7  11   2       68.06       64.58     13.09 o
   8  11   2        7.85       12.81      8.92 o
   9  11   2        3.95        7.14      3.72 o
  -9  12   2       10.30       14.28      3.57 o
  -8  12   2       75.87       92.10      7.43 o
  -7  12   2       22.29       24.52      5.71 o
  -6  12   2       38.86       29.87      6.57 o
  -5  12   2       89.55       93.09      8.80 o
  -4  12   2      131.24      124.20      9.65 o
  -3  12   2       56.68      107.09     27.37 o
  -2  12   2     1631.87     1567.03     72.58 o
   0  12   2      338.41      409.92     21.03 o
   1  12   2       76.40       82.10     15.47 o
   2  12   2     1629.94     1626.52     73.77 o
   3  12   2       57.37       91.62     24.99 o
   4  12   2      131.45      132.87      9.14 o
   5  12   2       89.12       87.58      8.29 o
   6  12   2       38.84       28.81      6.57 o
   7  12   2       22.22       34.68     10.11 o
   8  12   2       75.60       74.94     13.09 o
   9  12   2       10.38       22.56      5.95 o
  -8  13   2        3.65       13.46     13.68 o
  -7  13   2        7.50        7.87     14.87 o
  -6  13   2       39.41       40.02      6.57 o
  -5  13   2       23.85       19.89      5.71 o
  -4  13   2      305.30      293.72     13.86 o
  -3  13   2      102.36       67.82     11.90 o
   3  13   2      102.92      101.14     13.09 o
   4  13   2      306.12      301.03     20.23 o
   5  13   2       24.04       30.63      5.94 o
   6  13   2       39.20       31.13      5.71 o
   7  13   2        7.49        3.47      4.84 o
   8  13   2        3.62        6.74      3.19 o
  -8  14   2        3.26        9.28      4.16 o
  -7  14   2        2.96       -2.27      4.76 o
  -6  14   2       31.14       35.34      5.94 o
  -5  14   2      123.82      157.17     16.06 o
  -4  14   2       23.31       30.94      9.52 o
  -3  14   2      335.47      326.02     21.42 o
  -2  14   2      202.77      211.79     16.66 o
  -1  14   2      145.86      130.88     14.28 o
   0  14   2       34.77       41.64      9.52 o
   2  14   2      204.00      174.91     16.66 o
   3  14   2      335.30      312.93     21.42 o
   4  14   2       23.23       30.94      9.52 o
   5  14   2      124.25      117.13      9.14 o
   6  14   2       31.10       33.74      9.52 o
   7  14   2        2.98        3.46      4.13 o
   8  14   2        3.26       10.23      3.96 o
  -7  15   2        7.84        8.33      3.96 o
  -6  15   2       35.36       32.96      5.94 o
  -5  15   2       22.17       30.35      6.27 o
  -4  15   2       47.22       47.59     11.90 o
  -3  15   2       26.27       20.23      9.52 o
  -2  15   2       28.64       28.56      9.52 o
  -1  15   2       25.77       22.61      9.52 o
   0  15   2        2.31        2.38      7.14 o
   2  15   2       28.46       30.94     10.71 o
   3  15   2       26.42       42.83     10.71 o
   4  15   2       47.00       58.30     10.71 o
   5  15   2       22.34       29.75      9.52 o
   6  15   2       35.10       50.46     20.23 o
   7  15   2        7.90        7.38      3.96 o
  -7  16   2        2.32       -0.66      3.72 o
  -6  16   2       27.21       19.31      6.54 o
  -5  16   2       16.35       13.09      9.52 o
  -4  16   2        1.64        0.00      8.33 o
  -3  16   2        8.55        5.95      8.33 o
  -2  16   2       92.69       89.24     13.09 o
  -1  16   2       41.59       39.26      9.52 o
   0  16   2        5.30        9.52      9.52 o
   2  16   2       93.01       82.10     13.09 o
   3  16   2        8.56       11.90      8.33 o
   4  16   2        1.67        2.38      8.33 o
   5  16   2       16.36       10.71      9.52 o
   6  16   2       27.18       34.51      8.33 o
   7  16   2        2.32        9.52      5.35 o
  -6  17   2        2.99        8.33      7.14 o
  -5  17   2        2.96        3.57      8.33 o
  -4  17   2        4.92        2.38      8.33 o
  -3  17   2       40.01       45.21     10.71 o
  -2  17   2        3.11        0.00      8.33 o
  -1  17   2       24.38       28.56      9.52 o
   0  17   2        6.73       10.71      9.52 o
   2  17   2        3.03        5.95      8.33 o
   3  17   2       39.61       22.61      9.52 o
   4  17   2        5.02       14.28      9.52 o
   5  17   2        3.04       -1.19      8.33 o
   6  17   2        2.95        5.95      7.14 o
  -6  18   2        2.18        1.19      5.95 o
  -5  18   2        0.78        2.38      8.33 o
  -4  18   2        2.84        9.52      8.33 o
  -3  18   2       46.48       49.97     10.71 o
  -2  18   2       10.72       16.66      8.33 o
  -1  18   2       12.05       11.90      8.33 o
   2  18   2       10.48       20.23      8.33 o
   3  18   2       46.47       52.35     10.71 o
   4  18   2        2.80        1.19      8.33 o
   5  18   2        0.80       13.09      7.14 o
   6  18   2        2.19        8.33      5.95 o
  -5  19   2       11.71       19.04      7.14 o
  -4  19   2       12.59       10.71      8.33 o
  -3  19   2        1.28        2.38      8.33 o
  -2  19   2       12.69       13.09      9.52 o
  -1  19   2        3.04       -1.19      9.52 o
   3  19   2        1.31        1.19      8.33 o
   4  19   2       12.68        8.33      7.14 o
   5  19   2       11.77        4.76      5.95 o
  -4  20   2        4.51        8.33      5.95 o
  -3  20   2        2.91        8.33      7.14 o
  -2  20   2        6.91       19.04      8.33 o
   1   0   3        4.75        7.49      0.77 o
   2   0   3       87.56       71.08      3.26 o
   3   0   3       42.46       44.35      3.77 o
   4   0   3        3.30        1.61      3.49 o
   5   0   3       76.28       84.09      8.22 o
   6   0   3       72.92       84.48     22.61 o
  -6   1   3      258.89      270.10     32.13 o
  -5   1   3       61.61       68.51     11.69 o
  -4   1   3      417.40      431.43     13.74 o
  -3   1   3       89.38       83.39      6.18 o
  -2   1   3     2445.66     2221.12     27.47 o
  -1   1   3    25014.67    24861.02    253.62 o
   0   1   3      109.89       93.39      2.93 o
   1   1   3    25010.52    24904.60    229.45 o
   2   1   3     2446.19     2139.22     29.79 o
   3   1   3       89.99       75.85      4.16 o
   4   1   3      417.33      428.30     11.28 o
   5   1   3       61.60       76.30     10.84 o
   7   1   3       44.95       67.82     11.90 o
  -6   2   3       61.49       76.96     15.07 o
  -5   2   3       83.83       68.42      9.57 o
  -4   2   3      910.32      813.04     16.62 o
  -3   2   3     1128.40     1250.69     23.57 o
  -2   2   3     7920.93     7910.52     82.75 o
  -1   2   3    15581.84    15975.67    141.66 o
   0   2   3        7.52       12.99      0.79 o
   1   2   3    15585.24    15809.14    122.90 o
   2   2   3     7921.07     7878.93     74.71 o
   3   2   3     1126.46     1229.57     15.79 o
   4   2   3      909.83      786.82     18.47 o
   5   2   3       83.08       53.54     13.09 o
   7   2   3      129.80      142.34      9.43 o
   8   2   3       14.06        1.19      9.52 o
  -7   3   3        2.78        1.19      5.95 o
  -6   3   3      200.77      210.60     32.13 o
  -5   3   3      174.97      167.60     13.98 o
  -4   3   3      195.45      203.77     11.33 o
  -3   3   3     1873.06     1947.88     25.92 o
  -2   3   3       53.41       53.88      2.10 o
  -1   3   3    18420.66    19554.99    168.55 o
   0   3   3      226.09      192.62      2.81 o
   1   3   3    18412.18    19346.08    150.35 o
   2   3   3       52.83       51.40      2.09 o
   3   3   3     1871.18     1918.12     21.61 o
   4   3   3      195.66      194.05      9.49 o
   5   3   3      175.45       98.76     16.66 o
   7   3   3        2.75        5.65      4.84 o
   8   3   3       76.99       60.36      6.82 o
  -8   4   3       14.55       20.23      7.14 o
  -7   4   3       11.40       22.61      7.14 o
  -6   4   3      337.05      345.06     36.89 o
  -5   4   3       26.81       24.19      7.56 o
  -4   4   3       67.50       54.91      6.61 o
  -3   4   3      307.74      303.05      7.15 o
  -2   4   3     2269.06     2321.02     26.29 o
  -1   4   3    67342.91    68918.66    547.03 o
   0   4   3      612.01      619.65      6.24 o
   1   4   3    67331.76    70009.02    652.25 o
   2   4   3     2269.23     2338.18     26.74 o
   3   4   3      312.90      297.93      6.07 o
   4   4   3       66.96       57.71      7.87 o
   5   4   3       28.03       33.09      8.80 o
   7   4   3       11.64        4.16      4.84 o
   8   4   3       14.34        7.65      7.73 o
   9   4   3        7.59        0.40      4.84 o
  -9   5   3        6.84        3.57      5.95 o
  -8   5   3       15.71       21.42      7.14 o
  -7   5   3       24.73       22.61      7.14 o
  -6   5   3       65.84       78.53     22.61 o
  -5   5   3        9.54        3.00     11.90 o
  -4   5   3      949.32     1012.44     26.39 o
  -3   5   3      449.75      436.48     12.59 o
  -2   5   3     9455.46     9893.70    110.32 o
  -1   5   3     1215.81     1120.75     12.55 o
   0   5   3      677.81      668.78      7.10 o
   1   5   3     1217.73     1115.87      9.80 o
   2   5   3     9460.97     9842.02    100.25 o
   3   5   3      450.35      433.58     15.42 o
   4   5   3      948.38     1008.72     31.10 o
   5   5   3        9.56        1.19      7.43 o
   7   5   3       24.75       15.93      5.95 o
   8   5   3       15.68       21.10      7.14 o
   9   5   3        6.81       21.82      6.54 o
  -9   6   3        1.60        7.14      5.95 o
  -8   6   3        1.80        3.57      5.95 o
  -7   6   3       35.69       37.25      6.57 o
  -6   6   3       20.70       17.85     19.04 o
  -5   6   3      105.06      123.74     23.80 o
  -4   6   3       10.01       26.68      6.62 o
  -3   6   3        7.88       14.27      3.65 o
  -2   6   3       87.03       76.70      3.57 o
  -1   6   3     4432.67     4824.56     43.20 o
   0   6   3     2142.41     2476.05     22.71 o
   1   6   3     4437.31     4761.41     39.22 o
   2   6   3       85.09       77.43      2.53 o
   3   6   3        7.48       14.13      4.31 o
   4   6   3       10.05       22.61      8.92 o
   5   6   3      104.59       93.78     12.86 o
   7   6   3       36.10       22.84      5.71 o
   8   6   3        1.89        4.16      4.84 o
   9   6   3        1.52        2.08      4.84 o
  10   6   3        6.44        9.52      4.76 o
 -10   7   3        1.36        2.38      4.76 o
  -9   7   3        0.83        3.57      5.95 o
  -8   7   3       10.26       14.28      5.95 o
  -7   7   3       34.28       29.75      6.57 o
  -6   7   3        9.50       15.64      7.14 o
  -5   7   3        4.97       -4.76     11.90 o
  -4   7   3        2.62        1.59      7.43 o
  -3   7   3      114.16      114.94      9.65 o
  -2   7   3     1205.48     1263.53     22.97 o
  -1   7   3     2005.81     2101.33     25.27 o
   0   7   3      126.94      163.69      3.86 o
   1   7   3     2006.09     2116.27     22.98 o
   2   7   3     1208.36     1258.75     26.11 o
   3   7   3      113.93      123.22     24.56 o
   4   7   3        2.45       -5.80      6.12 o
   5   7   3        4.94       -7.14     13.09 o
   6   7   3        9.21        8.92      4.84 o
   7   7   3       34.24       32.25      6.57 o
   8   7   3       10.40       11.11      4.84 o
   9   7   3        0.83        4.33      5.95 o
  10   7   3        1.38        8.33      4.76 o
 -10   8   3        2.95        9.52      4.76 o
  -9   8   3       22.76       19.04      5.95 o
  -8   8   3       71.41       64.98      7.43 o
  -7   8   3      133.43      161.61     11.33 o
  -6   8   3        1.93        9.52      7.73 o
  -5   8   3       45.69       40.45     19.04 o
  -4   8   3       28.32       48.32     10.55 o
  -3   8   3      269.81      301.54     14.99 o
  -2   8   3      565.30      563.83     15.93 o
  -1   8   3     1995.69     2049.15     31.65 o
   0   8   3      351.48      360.28      6.63 o
   1   8   3     1991.44     2058.18     30.08 o
   2   8   3      565.65      576.46     15.39 o
   3   8   3      269.95      292.53     13.90 o
   4   8   3       28.60       24.76      6.89 o
   5   8   3       45.18       28.56     17.85 o
   6   8   3        1.90       12.99      4.84 o
   7   8   3      133.16      161.14     10.84 o
   8   8   3       71.39       63.51      7.14 o
   9   8   3       22.74       23.77      4.84 o
  10   8   3        2.94        4.76      3.57 o
  -9   9   3        5.16        8.33      5.95 o
  -8   9   3        0.52       10.34     11.90 o
  -7   9   3       63.24       62.60      7.43 o
  -6   9   3       19.92       19.89      5.71 o
  -5   9   3       68.96       67.82     24.99 o
  -4   9   3      165.78      158.25     27.37 o
  -3   9   3     2857.25     2751.02     82.84 o
  -2   9   3     1237.53     1243.00     34.27 o
  -1   9   3      422.52      480.78     11.73 o
   0   9   3        8.27       10.55      2.72 o
   1   9   3      423.67      440.33     11.73 o
   2   9   3     1240.26     1251.87     33.93 o
   3   9   3     2855.67     2756.31     78.38 o
   4   9   3      165.15      165.47     17.43 o
   5   9   3       68.58       90.43     23.80 o
   6   9   3       19.74       21.72      5.42 o
   7   9   3       63.42       69.55     10.71 o
   8   9   3        0.54       -4.13      4.13 o
   9   9   3        5.11        6.43      3.96 o
  -9  10   3        3.12        2.38      4.76 o
  -8  10   3       37.69       37.28      5.94 o
  -7  10   3        5.42        8.15      5.42 o
  -6  10   3       51.78       57.57      6.82 o
  -5  10   3      139.41      142.01     10.49 o
  -4  10   3       40.08       47.59     20.23 o
  -3  10   3       28.82       18.93      9.01 o
  -2  10   3      341.69      346.29     20.24 o
  -1  10   3     1212.42     1244.46     25.46 o
   0  10   3       23.54       23.20      5.89 o
   1  10   3     1213.88     1254.73     39.52 o
   2  10   3      340.60      347.38     16.01 o
   3  10   3       28.92       30.94      9.90 o
   4  10   3       40.72       58.30     20.23 o
   5  10   3      139.16      131.25      9.65 o
   6  10   3       51.80       33.77      6.57 o
   7  10   3        5.42        9.32      4.84 o
   8  10   3       37.83       41.64      5.94 o
   9  10   3        3.14       15.22     17.25 o
  -9  11   3        3.24       11.90      4.76 o
  -8  11   3       17.53       18.31      5.04 o
  -7  11   3       12.18       12.58      5.71 o
  -6  11   3      296.37      257.33     13.09 o
  -5  11   3       84.48       91.34      8.41 o
  -4  11   3       73.68       90.25     12.49 o
  -3  11   3       91.93      110.66     26.18 o
  -2  11   3      153.56      145.14     12.08 o
  -1  11   3       84.75       99.98      7.70 o
   0  11   3       56.54       64.16      8.80 o
   1  11   3       84.24       81.94      9.65 o
   2  11   3      155.04      167.08     16.27 o
   3  11   3       91.22       90.43     23.80 o
   4  11   3       74.19       84.23     10.83 o
   5  11   3       84.87       88.72     11.30 o
   6  11   3      295.68      277.26     13.38 o
   7  11   3       12.14       15.86      4.84 o
   8  11   3       17.55       16.56      4.84 o
   9  11   3        3.19        8.80      3.96 o
  -9  12   3        3.80        5.95      3.57 o
  -8  12   3        0.99        7.68      4.13 o
  -7  12   3        7.06        6.74      4.84 o
  -6  12   3        3.73       12.75      6.54 o
  -5  12   3       84.75       85.30      7.96 o
  -4  12   3      119.49      120.72      9.65 o
  -3  12   3      207.43      249.87     36.89 o
  -2  12   3      110.47      118.39     16.01 o
   0  12   3       78.66      113.85     41.05 o
   1  12   3       52.77       66.63     15.47 o
   2  12   3      110.30       88.05     17.85 o
   3  12   3      207.64      201.08     32.13 o
   4  12   3      118.90      115.57     26.18 o
   5  12   3       84.76       95.67      8.29 o
   6  12   3        3.66        8.73      4.84 o
   7  12   3        7.09       11.60      4.84 o
   8  12   3        1.00       -0.71      3.96 o
   9  12   3        3.80       10.23      3.06 o
  -8  13   3        3.56       -0.24      4.16 o
  -7  13   3        8.28       10.98      6.54 o
  -6  13   3       60.04       53.37      7.11 o
  -5  13   3       29.09       27.44      5.94 o
  -4  13   3       94.27      119.95      9.65 o
  -3  13   3       29.37       38.08      9.52 o
  -2  13   3        0.33       -4.76      7.14 o
   3  13   3       29.49       64.25     10.71 o
   4  13   3       94.15      108.28     13.09 o
   5  13   3       28.90       38.29      6.54 o
   6  13   3       60.24       69.33      6.82 o
   7  13   3        8.21       11.44      5.04 o
   8  13   3        3.51        1.67      3.96 o
  -8  14   3       22.84       24.56      5.35 o
  -7  14   3        6.94        8.44      4.13 o
  -6  14   3       26.10       30.84      8.33 o
  -5  14   3        2.93        1.69      4.84 o
  -4  14   3      136.77      136.83     15.47 o
  -3  14   3       91.76       97.57     14.28 o
  -2  14   3      282.95      265.34     19.04 o
  -1  14   3       64.68       49.97      9.52 o
   0  14   3      234.80      210.60     16.66 o
   1  14   3       64.47       64.25      9.52 o
   2  14   3      283.43      265.34     19.04 o
   3  14   3       91.73       86.86     13.09 o
   4  14   3      136.65      128.50     14.28 o
   5  14   3        3.04        5.45      4.84 o
   6  14   3       26.09       34.37     10.71 o
   7  14   3        6.93        1.90      3.96 o
   8  14   3       22.81       30.63      3.96 o
  -7  15   3        4.19        0.24      4.76 o
  -6  15   3        7.17        3.75      5.04 o
  -5  15   3        3.59       -0.40      4.84 o
  -4  15   3       15.58        3.57      8.33 o
  -3  15   3      183.20      176.10     16.66 o
  -2  15   3       10.27       14.28      8.33 o
  -1  15   3        8.60        2.38      7.14 o
   0  15   3        3.50        9.52      7.14 o
   2  15   3       10.32       13.09      9.52 o
   3  15   3      182.87      164.20     16.66 o
   4  15   3       15.42        4.76      8.33 o
   5  15   3        3.62        3.57      8.33 o
   6  15   3        7.20       -3.68      4.76 o
   7  15   3        4.23        2.38      3.96 o
  -7  16   3        3.64        3.83      3.72 o
  -6  16   3       19.40       25.45      7.73 o
  -5  16   3       44.91       27.37      9.52 o
  -4  16   3       82.21      104.71     13.09 o
  -3  16   3      233.53      204.65     17.85 o
  -2  16   3      122.33      140.40     15.47 o
  -1  16   3        2.45       10.71      8.33 o
   0  16   3      307.36      293.89     19.04 o
   2  16   3      121.95      128.50     14.28 o
   3  16   3      233.35      210.60     16.66 o
   4  16   3       82.02       85.67     11.90 o
   5  16   3       45.27       38.08     10.71 o
   6  16   3       19.42       20.23      8.33 o
   7  16   3        3.62        7.40      3.72 o
  -6  17   3       19.20       20.23      8.33 o
  -5  17   3       10.10        1.19      8.33 o
  -4  17   3       25.96       34.51      9.52 o
  -3  17   3        8.25        7.14      8.33 o
  -2  17   3       46.25       41.64     10.71 o
  -1  17   3       10.31       -1.19      7.14 o
   0  17   3        0.00        1.19      8.33 o
   2  17   3       46.40       29.75     10.71 o
   3  17   3        8.20       16.66      9.52 o
   4  17   3       26.27       15.47      9.52 o
   5  17   3       10.10        3.57      8.33 o
   6  17   3       19.15       17.85      7.14 o
  -6  18   3       17.17       24.99      5.95 o
  -5  18   3        1.49        5.95      7.14 o
  -4  18   3       11.22       11.90      8.33 o
  -3  18   3        2.27        4.76      8.33 o
  -2  18   3        8.80        0.00      7.14 o
  -1  18   3        1.53        8.33      8.33 o
   0  18   3      100.58      104.71     13.09 o
   3  18   3        2.22        2.38      8.33 o
   4  18   3       11.45        2.38      8.33 o
   5  18   3        1.47        2.38      7.14 o
   6  18   3       17.15       13.09      5.95 o
  -5  19   3        9.49       16.66      7.14 o
  -4  19   3       19.81       20.23      8.33 o
  -3  19   3        0.44        0.00      7.14 o
  -2  19   3        7.55       24.99      9.52 o
  -1  19   3       12.36       19.04      9.52 o
   3  19   3        0.43       47.59      9.52 o
   4  19   3       19.94       23.80      8.33 o
   5  19   3        9.42       10.71      5.95 o
  -4  20   3        0.32       22.61      7.14 o
  -3  20   3        2.53        7.14      7.14 o
  -2  20   3        2.67        8.33      7.14 o
  -1  20   3       15.69       30.94      9.52 o
   0   0   4     6635.82     5481.07     60.65 o
   1   0   4       37.21       33.80      1.47 o
   2   0   4        3.65        3.79      0.85 o
   3   0   4      471.67      490.61     10.62 o
   4   0   4      226.41      256.66     10.32 o
   5   0   4      452.87      537.39     28.51 o
   7   0   4       11.24       19.04      8.33 o
  -6   1   4      110.41      146.35     23.80 o
  -5   1   4      598.63      570.67     28.78 o
  -4   1   4      224.30      212.74      6.67 o
  -3   1   4      575.88      534.76      9.66 o
  -2   1   4      212.94      196.93      4.48 o
  -1   1   4     2951.16     2909.19     24.12 o
   0   1   4      112.09      107.81      1.81 o
   1   1   4     2951.00     2922.43     23.74 o
   2   1   4      213.26      202.73      3.05 o
   3   1   4      575.34      533.25      8.71 o
   4   1   4      224.17      219.86      8.86 o
   5   1   4      599.35      583.92     32.13 o
   7   1   4       38.63       38.08     10.71 o
   8   1   4        2.44       -1.19      8.33 o
  -6   2   4      158.35      201.04     20.60 o
  -5   2   4      254.98      257.95     15.71 o
  -4   2   4     2079.60     2300.76     43.76 o
  -3   2   4      241.01      245.26      5.16 o
  -2   2   4      364.73      318.41      4.39 o
  -1   2   4     4919.62     5036.19     45.49 o
   0   2   4      571.48      715.51      6.73 o
   1   2   4     4923.10     4948.15     40.39 o
   2   2   4      364.32      321.76      4.57 o
   3   2   4      240.27      236.98      4.15 o
   4   2   4     2081.35     2252.92     34.68 o
   5   2   4      255.39      234.40     21.42 o
   7   2   4      179.98      188.16     10.84 o
   8   2   4       37.87       39.26     10.71 o
  -7   3   4       47.08       45.21      9.52 o
  -6   3   4      343.86      349.71     25.57 o
  -5   3   4      270.44      249.47     15.30 o
  -4   3   4      886.45      924.54     28.10 o
  -3   3   4     1065.42     1022.26     15.18 o
  -2   3   4     2678.17     2742.49     33.68 o
  -1   3   4     6544.78     6404.59     58.12 o
   0   3   4       91.32      137.69      2.16 o
   1   3   4     6547.05     6359.05     51.65 o
   2   3   4     2677.42     2719.38     27.33 o
   3   3   4     1064.46     1022.52     11.58 o
   4   3   4      884.62      948.27     26.91 o
   5   3   4      269.97      215.36     21.42 o
   7   3   4       47.10       50.61      6.57 o
   8   3   4        3.46        4.76      4.84 o
   9   3   4        7.05        9.52      8.33 o
  -8   4   4       14.28       10.71      7.14 o
  -7   4   4        9.40       23.80      7.14 o
  -6   4   4       50.08       90.43     23.80 o
  -5   4   4      144.33      131.34     12.51 o
  -4   4   4      865.55      990.81     26.28 o
  -3   4   4     2355.82     2637.80     37.73 o
  -2   4   4     5480.80     5944.18     67.85 o
  -1   4   4    13445.49    13601.17    116.95 o
   0   4   4   114691.54   116092.23    915.09 o
   1   4   4    13434.32    13333.35     99.39 o
   2   4   4     5482.89     6016.03     65.20 o
   3   4   4     2357.63     2679.08     34.86 o
   4   4   4      864.51      939.59     25.64 o
   5   4   4      144.40      152.30     19.04 o
   7   4   4        9.57        1.78      4.84 o
   8   4   4       14.22       14.11      7.14 o
   9   4   4       61.37       59.23      6.27 o
  -9   5   4        2.88       20.23      7.14 o
  -8   5   4       94.80      109.47     13.09 o
  -7   5   4      111.33      104.71     11.90 o
  -6   5   4      309.35      324.83     40.45 o
  -5   5   4      257.30      268.43     48.19 o
  -4   5   4      976.35      908.50     27.65 o
  -3   5   4      576.66      566.56     14.82 o
  -2   5   4     5715.27     6216.28     71.15 o
  -1   5   4     7612.16     7838.95     68.32 o
   0   5   4      290.07      285.97      4.15 o
   1   5   4     7613.46     7737.68     59.37 o
   2   5   4     5710.91     6254.58     65.18 o
   3   5   4      577.59      578.39     17.30 o
   4   5   4      974.95      899.49     28.66 o
   5   5   4      258.79      241.54     23.80 o
   7   5   4      111.05      106.89      8.92 o
   8   5   4       94.76       90.76      7.92 o
   9   5   4        2.86        9.24      8.92 o
  -9   6   4       20.16        9.52      7.14 o
  -8   6   4        1.23        7.14      5.95 o
  -7   6   4       31.20       41.64      9.52 o
  -6   6   4        4.48        2.38     20.23 o
  -5   6   4      137.29      159.44     26.18 o
  -4   6   4      414.95      477.92     19.83 o
  -3   6   4      367.79      401.42     28.85 o
  -2   6   4     3890.72     3971.31     55.31 o
  -1   6   4      179.48      189.10      4.40 o
   0   6   4       85.01       74.61      2.40 o
   1   6   4      178.99      183.25      3.22 o
   2   6   4     3888.52     4097.24     49.45 o
   3   6   4      368.21      400.71     27.48 o
   4   6   4      414.99      460.88     22.53 o
   7   6   4       31.18       35.47      5.95 o
   8   6   4        1.22        3.47      4.84 o
   9   6   4       20.16       20.13      4.84 o
  10   6   4        2.00        2.38      3.57 o
 -10   7   4       13.71       20.23      4.76 o
  -9   7   4        7.32       -1.19      5.95 o
  -8   7   4       47.74       61.87      9.52 o
  -7   7   4      512.27      459.17     17.61 o
  -6   7   4        8.73       11.22      5.71 o
  -5   7   4       57.95       48.78     19.04 o
  -4   7   4      116.63      110.40     14.01 o
  -3   7   4       34.38       31.75      5.61 o
  -2   7   4     2625.28     2718.55     48.59 o
  -1   7   4      762.35      674.41     10.26 o
   0   7   4      410.49      452.99      7.59 o
   1   7   4      759.92      677.08      9.19 o
   2   7   4     2623.76     2642.88     48.43 o
   3   7   4       34.13       36.34      5.43 o
   4   7   4      116.21      106.23     10.94 o
   5   7   4       57.49       34.51     15.47 o
   6   7   4        9.06        9.62      4.84 o
   7   7   4      512.92      440.00     16.76 o
   8   7   4       48.09       44.42      6.27 o
   9   7   4        7.21        5.35      4.84 o
  10   7   4       13.80       22.61      4.76 o
  -9   8   4        2.47        4.76      5.95 o
  -8   8   4        6.28        3.57      5.95 o
  -7   8   4      177.08      171.08     11.69 o
  -6   8   4      221.56      216.02     12.62 o
  -5   8   4      144.45      139.21     28.56 o
  -4   8   4      171.06      206.19     19.13 o
  -3   8   4      151.95      142.57     11.88 o
  -2   8   4      776.40      869.49     28.51 o
  -1   8   4      583.25      577.18     11.09 o
   0   8   4      222.91      262.98      8.54 o
   1   8   4      583.04      572.88     11.21 o
   2   8   4      775.69      867.73     20.48 o
   3   8   4      151.54      115.92      9.74 o
   4   8   4      171.08      220.59     19.13 o
   6   8   4      221.91      213.58     11.78 o
   7   8   4      176.99      189.81     11.33 o
   8   8   4        6.26        6.27      4.13 o
   9   8   4        2.44       -1.90      3.96 o
  10   8   4        0.42        3.57      3.57 o
  -9   9   4       16.29        7.14      5.95 o
  -8   9   4        0.89       -1.01      5.04 o
  -7   9   4       69.95       75.96      8.92 o
  -6   9   4      492.79      433.24     16.76 o
  -5   9   4       57.80       84.80      9.84 o
  -4   9   4      530.70      533.05     45.21 o
  -3   9   4     1434.35     1540.74     52.18 o
  -2   9   4      153.36      156.78     11.72 o
  -1   9   4      400.22      408.23     12.10 o
   0   9   4        3.83        7.82      3.80 o
   1   9   4      398.96      402.55     13.45 o
   2   9   4      153.93      144.37     10.59 o
   3   9   4     1436.06     1477.10     40.05 o
   4   9   4      530.98      498.31     26.77 o
   5   9   4       57.70       70.20     10.71 o
   6   9   4      492.27      441.59     16.76 o
   7   9   4       70.00       73.02      7.43 o
   8   9   4        0.88       -0.48      3.96 o
   9   9   4       16.29       17.65      4.84 o
  -9  10   4       26.89       39.26      7.14 o
  -8  10   4       18.84       13.36      5.04 o
  -7  10   4       72.49       63.67      7.43 o
  -6  10   4       45.94       44.51      7.73 o
  -5  10   4      260.78      213.41     11.78 o
  -4  10   4       22.49       36.89     20.23 o
  -3  10   4        3.76       -1.19     14.28 o
  -2  10   4      222.08      217.20     16.68 o
  -1  10   4      485.97      482.67     12.67 o
   0  10   4        9.61       16.66      5.42 o
   1  10   4      485.78      478.40     21.42 o
   2  10   4      224.00      222.09     16.36 o
   3  10   4        4.01       11.07      9.01 o
   5  10   4      261.38      214.97     11.78 o
   6  10   4       45.73       39.88      6.57 o
   7  10   4       72.44       60.77      7.11 o
   8  10   4       19.01       19.22      5.04 o
   9  10   4       26.82       38.75      6.54 o
  -9  11   4        7.76        8.33      4.76 o
  -8  11   4        2.65        4.26      4.84 o
  -7  11   4        2.63       -2.18      8.33 o
  -6  11   4      151.41      159.50     10.84 o
  -5  11   4      549.99      534.19     22.61 o
  -4  11   4       58.47       67.64     19.04 o
  -3  11   4     1034.99      948.31     63.06 o
  -2  11   4       46.43       65.42     11.88 o
  -1  11   4       72.54       71.61      9.03 o
   0  11   4       61.52       45.50      8.41 o
   1  11   4       72.88       70.83      9.65 o
   2  11   4       46.60       71.39     14.28 o
   4  11   4       58.36       48.78     10.71 o
   5  11   4      549.91      546.81     18.80 o
   6  11   4      151.31      148.73      9.99 o
   7  11   4        2.61        2.08      4.84 o
   8  11   4        2.68        4.11      4.13 o
   9  11   4        7.77       10.31      3.72 o
  -9  12   4        2.68        2.38      3.57 o
  -8  12   4       19.14       20.95     11.90 o
  -7  12   4       86.68       67.82      7.43 o
  -6  12   4       74.57       72.83      8.29 o
  -5  12   4      288.01      266.72     13.46 o
  -4  12   4      131.78      140.95      9.65 o
  -3  12   4       26.40       31.44     11.30 o
  -2  12   4      142.17      132.03     16.73 o
   0  12   4        5.61        4.76     10.71 o
   1  12   4      644.34      623.48     38.08 o
   4  12   4      131.35      139.69     10.49 o
   5  12   4      288.01      268.57     28.56 o
   6  12   4       74.79       85.97      7.96 o
   7  12   4       86.56       81.20      8.33 o
   8  12   4       19.00       22.05      7.14 o
   9  12   4        2.71        3.87      3.57 o
  -8  13   4        8.74        6.81      7.73 o
  -7  13   4        2.71        0.69      4.84 o
  -6  13   4       53.56       62.31      8.33 o
  -5  13   4      128.02      124.84      9.65 o
  -4  13   4      176.25      159.25     10.49 o
  -3  13   4      154.46      180.86     16.66 o
  -2  13   4        2.68        2.38      7.14 o
   3  13   4      154.19      147.54     14.28 o
   4  13   4      176.23      143.97     15.47 o
   5  13   4      128.10      130.28      9.65 o
   6  13   4       53.46       64.93      6.57 o
   7  13   4        2.73       -2.49      4.76 o
   8  13   4        8.74        5.95      3.96 o
  -8  14   4        3.04        4.02      5.35 o
  -7  14   4       10.58        7.90      5.95 o
  -6  14   4        8.11        1.98      4.84 o
  -5  14   4       25.20       33.05      6.27 o
  -4  14   4       10.54        7.14      8.33 o
  -3  14   4       98.10       94.00     13.09 o
  -2  14   4       45.10       52.35     10.71 o
  -1  14   4        3.14        5.95      7.14 o
   0  14   4       18.14       14.28      8.33 o
   1  14   4        3.12        9.52      7.14 o
   2  14   4       45.40       32.13     10.71 o
   3  14   4       98.13      122.55     14.28 o
   4  14   4       10.47       11.90      8.33 o
   5  14   4       25.63       23.80      5.71 o
   6  14   4        8.06       10.60      5.35 o
   7  14   4       10.53        5.24      3.96 o
   8  14   4        3.03        4.02      5.35 o
  -7  15   4        0.33       -2.86      3.96 o
  -6  15   4       65.82       62.40      8.33 o
  -5  15   4       94.16      108.81      8.57 o
  -4  15   4       36.47       15.47      9.52 o
  -3  15   4       51.33       53.54     10.71 o
  -2  15   4       60.01       60.68     10.71 o
  -1  15   4      101.01       99.95     13.09 o
   0  15   4        2.38       23.80      8.33 o
   1  15   4      101.06      101.14     11.90 o
   2  15   4       60.01       70.20     11.90 o
   3  15   4       51.67       35.70      9.52 o
   4  15   4       36.24       26.18      9.52 o
   5  15   4       94.37       85.67     11.90 o
   6  15   4       65.58       63.98      6.57 o
   7  15   4        0.34        2.38      3.96 o
  -7  16   4        0.24        8.43     10.11 o
  -6  16   4        0.44        2.60     10.11 o
  -5  16   4        2.81       -2.38      8.33 o
  -4  16   4        3.03        0.00      8.33 o
  -3  16   4        6.92        5.95      8.33 o
  -2  16   4       15.12       10.71      8.33 o
  -1  16   4       38.25       28.56      9.52 o
   0  16   4       34.68       47.59     10.71 o
   1  16   4       38.22       52.35     10.71 o
   3  16   4        6.89        0.00      8.33 o
   4  16   4        2.97        4.76      9.52 o
   5  16   4        2.81        7.14      9.52 o
   6  16   4        0.43        3.57      7.14 o
   7  16   4        0.25        1.64      3.06 o
  -6  17   4        3.07        5.95      7.14 o
  -5  17   4        7.33       -1.19      8.33 o
  -4  17   4       29.84       26.18      9.52 o
  -3  17   4       75.88       85.67     13.09 o
  -2  17   4       81.07      103.52     13.09 o
  -1  17   4       15.59       22.61      8.33 o
   0  17   4       31.87       36.89      9.52 o
   1  17   4       15.69       21.42      9.52 o
   3  17   4       75.56       73.77     11.90 o
   4  17   4       29.55       14.28      9.52 o
   5  17   4        7.42        4.76      7.14 o
   6  17   4        3.03        8.33      7.14 o
  -6  18   4        6.14        4.76      5.95 o
  -5  18   4        6.93        4.76      7.14 o
  -4  18   4       12.02       13.09      8.33 o
  -3  18   4        1.12       -8.33      8.33 o
  -2  18   4       19.84        8.33      8.33 o
  -1  18   4        7.22        3.57      9.52 o
   0  18   4       13.61       10.71      8.33 o
   3  18   4        1.10        5.95      9.52 o
   4  18   4       12.01       14.28      8.33 o
   5  18   4        6.96        1.19      7.14 o
   6  18   4        6.13       10.71      5.95 o
  -5  19   4       25.59       20.23      7.14 o
  -4  19   4       18.22       15.47      7.14 o
  -3  19   4       31.92       60.68     10.71 o
  -2  19   4        8.24       11.90      8.33 o
  -1  19   4       22.55       16.66      9.52 o
   0  19   4        1.38       13.09      8.33 o
   4  19   4       18.07        9.52      7.14 o
  -4  20   4        6.61        7.14      5.95 o
  -3  20   4       21.49       15.47      7.14 o
  -2  20   4        0.20        4.76      8.33 o
  -1  20   4       84.16       98.76     11.90 o
  -2  21   4       30.40       22.61      7.14 o
   1   0   5      146.60      139.38      2.21 o
   2   0   5        4.20        4.22      0.89 o
   3   0   5       52.42       53.07      2.14 o
   4   0   5        3.05        2.43      2.09 o
   5   0   5       43.76       46.60      8.19 o
   6   0   5        7.79       24.99     16.66 o
   7   0   5       21.33       30.94      9.52 o
   8   0   5        1.27        2.38      8.33 o
  -7   1   5      222.46      228.45     16.66 o
  -6   1   5       44.06       47.59     17.85 o
  -5   1   5      111.83      130.20     11.94 o
  -4   1   5     1265.39     1225.73     48.72 o
  -3   1   5     2741.86     2982.81     34.31 o
  -2   1   5     1418.86     1314.74     14.31 o
  -1   1   5     3602.51     3950.32     34.96 o
   0   1   5        6.66        8.87      0.86 o
   1   1   5     3603.49     3953.63     32.07 o
   2   1   5     1420.10     1282.00     14.66 o
   3   1   5     2744.96     2917.35     32.66 o
   4   1   5     1266.47     1213.22     21.64 o
   5   1   5      112.55      122.13     14.28 o
   7   1   5      222.13      204.65     17.85 o
   8   1   5       29.13       27.37      9.52 o
  -6   2   5      154.36      165.79     20.14 o
  -5   2   5      113.88      137.34     12.37 o
  -4   2   5      144.20       98.21     12.18 o
  -3   2   5      214.59      201.21      3.93 o
  -2   2   5     2233.73     2101.91     27.73 o
  -1   2   5      188.16      224.82      2.93 o
   0   2   5    30067.37    31689.10    249.45 o
   1   2   5      188.47      214.00      2.95 o
   2   2   5     2234.11     2080.33     21.99 o
   3   2   5      210.83      203.42      3.84 o
   4   2   5      144.01       95.78      9.10 o
   5   2   5      112.95      127.29     17.85 o
   7   2   5       17.82       36.51      5.71 o
   8   2   5       10.60       10.71      8.33 o
   9   2   5        6.90       40.45      8.33 o
  -7   3   5       55.55       59.49     10.71 o
  -6   3   5       40.57       73.66     15.92 o
  -5   3   5      844.96      846.22     32.80 o
  -4   3   5      273.67      305.45     18.59 o
  -3   3   5      361.51      351.07      8.96 o
  -2   3   5      874.00      948.85     13.29 o
  -1   3   5    22986.49    24037.25    208.25 o
   0   3   5     3786.23     3540.71     29.60 o
   1   3   5    22981.00    24051.60    190.72 o
   2   3   5      873.17      946.85     10.76 o
   3   3   5      359.33      351.34      7.78 o
   4   3   5      273.42      296.32     13.25 o
   5   3   5      845.72      828.13     42.83 o
   7   3   5       56.50       54.28      6.57 o
   8   3   5       46.75       52.27      6.57 o
   9   3   5        0.51       38.08      8.33 o
  -8   4   5        3.86        8.33      7.14 o
  -7   4   5       48.52       72.58     10.71 o
  -6   4   5       17.53       57.24     44.62 o
  -5   4   5      432.52      416.28     19.90 o
  -4   4   5       44.43       46.60      6.87 o
  -3   4   5      227.28      198.53      8.24 o
  -2   4   5     2100.91     2137.25     27.54 o
  -1   4   5     2465.57     2170.30     23.51 o
   0   4   5    25209.02    26351.42    209.21 o
   1   4   5     2476.60     2242.35     19.67 o
   2   4   5     2103.67     2139.80     24.94 o
   3   4   5      231.25      194.11      8.54 o
   4   4   5       43.59       40.45      8.80 o
   5   4   5      432.95      362.90     27.37 o
   7   4   5       47.77       58.65     17.85 o
   8   4   5        3.80        0.00      4.84 o
   9   4   5       14.59       20.69      4.84 o
  -9   5   5        9.85       29.75      7.14 o
  -8   5   5      188.08      204.65     15.47 o
  -7   5   5      418.61      367.66     21.42 o
  -6   5   5       28.09       56.52     15.99 o
  -5   5   5      140.86      164.68     31.53 o
  -4   5   5      526.53      449.68     16.11 o
  -3   5   5      188.87      177.23      9.07 o
  -2   5   5     2193.52     2228.29     27.63 o
  -1   5   5       15.83       18.21      1.40 o
   0   5   5      245.42      230.97      3.50 o
   1   5   5       15.91       15.33      1.05 o
   2   5   5     2193.94     2212.17     26.18 o
   3   5   5      188.43      187.32      7.16 o
   4   5   5      526.36      433.10     27.37 o
   5   5   5      140.35      142.78     19.04 o
   7   5   5      418.57      359.54     14.56 o
   8   5   5      188.23      167.49     10.29 o
   9   5   5        9.80       13.39      8.92 o
  -9   6   5       14.85       13.09      7.14 o
  -8   6   5        0.38       -2.38      5.95 o
  -7   6   5      302.03      296.27     19.04 o
  -6   6   5      245.47      206.41     17.81 o
  -5   6   5       24.66       13.09     14.28 o
  -4   6   5      334.45      289.93     14.31 o
  -3   6   5     2393.27     2622.90     53.58 o
  -2   6   5      222.51      220.39      6.52 o
  -1   6   5      999.17     1134.37     15.49 o
   0   6   5       33.24       42.27      1.92 o
   1   6   5      998.84     1082.18     11.83 o
   2   6   5      222.20      227.08      6.14 o
   3   6   5     2393.78     2539.14     47.80 o
   4   6   5      334.70      295.74     16.76 o
   5   6   5       25.34       24.99     14.28 o
   6   6   5      246.14      234.06     11.33 o
   7   6   5      302.13      300.75     13.38 o
   8   6   5        0.39        1.84      4.13 o
   9   6   5       14.89       14.27      5.95 o
  10   6   5       10.90       22.54      3.72 o
  -9   7   5        1.22       -3.57      5.95 o
  -8   7   5        4.17        3.57      5.95 o
  -7   7   5        5.92       24.99      7.14 o
  -6   7   5      287.32      249.50     13.68 o
  -5   7   5      226.74      237.97     33.32 o
  -4   7   5      200.33      217.84     15.15 o
  -3   7   5      138.11      123.77      8.87 o
  -2   7   5      285.07      323.85     10.68 o
  -1   7   5      232.51      230.15      7.11 o
   0   7   5      266.95      273.34      5.42 o
   1   7   5      232.32      215.11      5.28 o
   2   7   5      283.86      307.08     10.61 o
   3   7   5      137.44      114.04     10.89 o
   4   7   5      199.80      201.26     24.99 o
   5   7   5      226.32      226.07     26.18 o
   6   7   5      287.84      226.63     12.18 o
   7   7   5        5.82        3.97      4.84 o
   8   7   5        4.13        1.51      4.57 o
   9   7   5        1.23       -0.32      7.73 o
  10   7   5        0.29        7.73      3.37 o
  -9   8   5       40.15       34.51      7.14 o
  -8   8   5       32.17       39.26      8.33 o
  -7   8   5       65.46       66.11      8.29 o
  -6   8   5      223.89      212.69     12.18 o
  -5   8   5      202.06      202.27     33.32 o
  -4   8   5       87.68       76.15     20.23 o
  -3   8   5      584.91      556.23     22.01 o
  -2   8   5      643.87      690.11     20.01 o
  -1   8   5     1904.60     1955.19     27.82 o
   0   8   5     8494.51     8914.60    130.34 o
   1   8   5     1904.52     1957.02     29.77 o
   2   8   5      645.52      760.47     22.53 o
   3   8   5      585.74      570.39     20.20 o
   4   8   5       87.34       94.00     16.66 o
   6   8   5      223.04      204.75     11.33 o
   7   8   5       65.08       61.60      8.33 o
   8   8   5       32.28       33.48      5.71 o
   9   8   5       40.06       55.98      9.52 o
  -9   9   5        3.26        2.38      4.76 o
  -8   9   5        2.49       -1.19      5.95 o
  -7   9   5       21.75       31.57      7.14 o
  -6   9   5       78.61       87.15      8.80 o
  -5   9   5      191.26      201.14     15.00 o
  -4   9   5        1.57        0.00     15.47 o
  -3   9   5       53.87       37.30      8.34 o
  -2   9   5      159.24      183.85     12.50 o
  -1   9   5      238.17      279.55     11.52 o
   0   9   5       20.12       42.18      5.30 o
   1   9   5      237.82      266.12     12.09 o
   2   9   5      160.55      176.17     12.62 o
   3   9   5       54.15       40.71      7.96 o
   4   9   5        1.52       17.85     13.09 o
   5   9   5      191.69      160.35     10.84 o
   6   9   5       79.07       97.43      8.57 o
   7   9   5       22.07       18.85     11.30 o
   8   9   5        2.43       -1.62      4.13 o
   9   9   5        3.24        3.33      4.16 o
  -9  10   5        1.96        0.00      4.76 o
  -8  10   5        1.57        3.57     12.49 o
  -7  10   5        3.75        8.42      5.04 o
  -6  10   5       20.11       22.45      6.27 o
  -5  10   5      539.95      458.48     26.18 o
  -4  10   5      226.05      277.23     39.26 o
  -3  10   5      298.71      349.82     35.70 o
  -2  10   5      380.25      351.82     17.08 o
  -1  10   5       90.67       97.48      8.05 o
   0  10   5       52.76       55.42      7.96 o
   1  10   5       90.48      133.04     32.13 o
   2  10   5      378.82      338.76     26.18 o
   3  10   5      297.83      315.31     26.18 o
   5  10   5      539.94      444.62     16.39 o
   6  10   5       20.11       20.17      5.42 o
   7  10   5        3.78       -2.27      7.73 o
   8  10   5        1.63        0.00      3.96 o
   9  10   5        1.95        6.19      3.96 o
  -9  11   5        0.91       -3.57      3.57 o
  -8  11   5       14.76        9.98      8.33 o
  -7  11   5        6.95       10.03      5.71 o
  -6  11   5       59.84       56.02      7.43 o
  -5  11   5       56.35       60.68      7.43 o
  -4  11   5       85.49       87.49     13.89 o
  -3  11   5       16.96       33.32     21.42 o
  -2  11   5       99.62      138.65     15.14 o
  -1  11   5       47.14       51.17      8.33 o
   0  11   5      161.43      136.25     13.02 o
   1  11   5       47.60       42.99      7.96 o
   2  11   5      100.62      107.09     17.85 o
   4  11   5       86.38      120.17     13.09 o
   5  11   5       56.42       65.22      7.43 o
   6  11   5       60.48       59.94      7.43 o
   7  11   5        6.95        1.88      4.84 o
   8  11   5       14.69        8.55      4.13 o
   9  11   5        0.96        2.38      4.76 o
  -9  12   5        0.77        0.00      3.57 o
  -8  12   5        2.16        4.87     14.87 o
  -7  12   5        6.66        6.35      4.84 o
  -6  12   5        0.80        4.39      5.42 o
  -5  12   5       12.26        6.41      9.52 o
  -4  12   5       13.80       22.07      5.42 o
  -3  12   5       28.67       20.71      7.86 o
  -2  12   5       35.05       19.04     21.42 o
   0  12   5      628.38      649.66     39.26 o
   1  12   5       25.85       13.09     11.90 o
   4  12   5       13.68       20.91      5.71 o
   5  12   5       12.22       14.64      5.04 o
   6  12   5        0.79        1.39      4.84 o
   7  12   5        6.76        6.06      4.57 o
   8  12   5        2.16        3.81      3.96 o
   9  12   5        0.75        3.23      2.86 o
  -8  13   5        9.84       17.85      7.14 o
  -7  13   5        1.08        6.25      4.84 o
  -6  13   5       19.17       20.57      5.71 o
  -5  13   5       11.40       10.54      5.71 o
  -4  13   5       39.68       39.65      8.92 o
  -3  13   5       32.27       36.89      9.52 o
  -2  13   5      125.32      147.54     15.47 o
   3  13   5       32.44       32.13      9.52 o
   4  13   5       39.30       23.80      9.52 o
   5  13   5       11.48       15.19      5.04 o
   6  13   5       19.17       22.27      6.54 o
   7  13   5        1.07        4.11      8.92 o
   8  13   5        9.92       19.43      3.96 o
  -8  14   5        0.74        2.08      3.06 o
  -7  14   5       11.60       13.31      7.14 o
  -6  14   5       23.71       40.86     17.25 o
  -5  14   5       57.32       56.09      7.11 o
  -4  14   5       17.93       26.18      9.52 o
  -3  14   5       20.82       14.28      8.33 o
  -2  14   5       87.85       96.38     11.90 o
  -1  14   5       34.56       48.78      9.52 o
   0  14   5       92.93       92.81     10.71 o
   1  14   5       34.49       58.30      9.52 o
   2  14   5       88.66       95.19     10.71 o
   3  14   5       21.55       39.26     10.71 o
   4  14   5       17.99       20.23      9.52 o
   5  14   5       57.39       58.30      6.57 o
   6  14   5       23.60       20.73      4.84 o
   7  14   5       11.61       17.95      4.84 o
   8  14   5        0.69        1.34      3.06 o
  -7  15   5        0.44        4.05      5.35 o
  -6  15   5        0.70        4.07      4.84 o
  -5  15   5       41.51       40.92      8.33 o
  -4  15   5        6.89       11.90      8.33 o
  -3  15   5       22.03       19.04      9.52 o
  -2  15   5       86.06       96.38     11.90 o
  -1  15   5       11.11        2.38      7.14 o
   0  15   5        2.58        2.38      7.14 o
   1  15   5       11.07        9.52      8.33 o
   3  15   5       21.86       23.80     10.71 o
   4  15   5        6.82       14.28      8.33 o
   5  15   5       41.47       38.08      9.52 o
   6  15   5        0.71        6.35      4.84 o
   7  15   5        0.42       -1.19      4.76 o
  -7  16   5        7.77       18.63     10.71 o
  -6  16   5       19.64       14.18      4.84 o
  -5  16   5        0.27        1.19      8.33 o
  -4  16   5       70.30       63.06     11.90 o
  -3  16   5      219.66      210.60     17.85 o
  -2  16   5        2.29        1.19      8.33 o
  -1  16   5       55.82       59.49     10.71 o
   0  16   5        5.52       -8.33      8.33 o
   1  16   5       55.48       46.40      9.52 o
   3  16   5      219.24      203.46     16.66 o
   4  16   5       70.15       71.39     11.90 o
   5  16   5        0.29        4.76      8.33 o
   6  16   5       19.55       19.04      8.33 o
   7  16   5        7.74        9.52      5.95 o
  -6  17   5       27.04       22.61      8.33 o
  -5  17   5       15.57       28.56      8.33 o
  -4  17   5       97.68       85.67     13.09 o
  -3  17   5        8.44       14.28      9.52 o
  -2  17   5       64.28       86.86     13.09 o
  -1  17   5       42.58       44.02     10.71 o
   0  17   5        0.08        4.76      8.33 o
   1  17   5       42.65       51.16      9.52 o
   3  17   5        8.39        8.33      8.33 o
   4  17   5       98.02      113.04     13.09 o
   5  17   5       15.66       16.66      8.33 o
   6  17   5       26.83       29.75      7.14 o
  -6  18   5        0.48       -4.76      5.95 o
  -5  18   5        0.60       -2.38      7.14 o
  -4  18   5       25.03       19.04      8.33 o
  -3  18   5       21.12       21.42      9.52 o
  -2  18   5       25.97       33.32      9.52 o
  -1  18   5       32.87       26.18      9.52 o
   0  18   5        4.21        1.19      8.33 o
   1  18   5       33.08       34.51      9.52 o
   4  18   5       25.15       28.56      8.33 o
   5  18   5        0.62        3.57      7.14 o
  -5  19   5        2.28       14.28      5.95 o
  -4  19   5        9.28       19.04      7.14 o
  -3  19   5        4.13       14.28      8.33 o
  -2  19   5        4.22       -5.95      8.33 o
  -1  19   5        3.40       14.28      9.52 o
   0  19   5       27.10       44.02     10.71 o
  -4  20   5       23.70       19.04      7.14 o
  -3  20   5        5.35       10.71      7.14 o
  -2  20   5       17.16       20.23      8.33 o
  -2  21   5        1.96       13.09      5.95 o
   0   0   6    13635.96    15081.55    175.12 o
   1   0   6    25681.92    27267.32    214.88 o
   2   0   6     3674.11     3400.09     36.91 o
   3   0   6     1935.86     1890.59     20.93 o
   4   0   6     4657.33     4539.32     85.44 o
   5   0   6       34.78       27.71      8.80 o
   6   0   6       39.13       10.71     16.66 o
   7   0   6        0.35        4.76      8.33 o
   8   0   6       82.09      121.36     13.09 o
  -8   1   6       63.84       90.43     10.71 o
  -7   1   6       95.81      110.66     11.90 o
  -6   1   6       10.05        0.00     16.66 o
  -5   1   6      141.65      171.91     19.20 o
  -4   1   6       21.54       22.70      5.93 o
  -3   1   6      247.62      270.12      4.74 o
  -2   1   6      145.32      118.53      3.95 o
  -1   1   6      136.33      123.60      2.29 o
   0   1   6       23.88       20.41      1.33 o
   1   1   6      137.27      123.45      2.17 o
   2   1   6      146.29      121.99      3.05 o
   3   1   6      248.34      273.49      5.29 o
   4   1   6       21.40       22.70      3.75 o
   5   1   6      142.07      148.83     15.14 o
   7   1   6       95.72      102.33     13.09 o
   8   1   6       63.92       73.77     10.71 o
   9   1   6        9.32       28.56      7.14 o
  -7   2   6       27.26       30.94      9.52 o
  -6   2   6       69.79       64.25     20.23 o
  -5   2   6       70.88       94.77     10.75 o
  -4   2   6       37.11       52.08      7.49 o
  -3   2   6      201.69      223.86      6.26 o
  -2   2   6       64.43       58.82      2.41 o
  -1   2   6      469.84      475.37      5.58 o
   0   2   6    53974.14    55068.91    423.01 o
   1   2   6      475.23      485.26      5.03 o
   2   2   6       65.57       55.21      2.10 o
   3   2   6      200.32      213.66      5.30 o
   4   2   6       37.28       30.03      4.27 o
   5   2   6       70.16       59.49     14.28 o
   7   2   6       28.12       26.81      5.71 o
   8   2   6       69.23       77.34     11.90 o
   9   2   6      105.09      104.71     10.71 o
  -7   3   6      132.06      149.69     10.49 o
  -6   3   6      164.54      199.12     34.51 o
  -5   3   6       39.45       38.87      8.01 o
  -4   3   6      320.76      350.06     24.74 o
  -3   3   6       38.71       43.18      3.35 o
  -2   3   6      150.70      154.38      4.26 o
  -1   3   6     1294.69     1291.57     12.59 o
   0   3   6     2745.02     2690.42     22.73 o
   1   3   6     1290.97     1279.87     11.65 o
   2   3   6      151.74      163.99      3.74 o
   3   3   6       38.23       34.95      2.71 o
   4   3   6      320.70      306.40     12.02 o
   5   3   6       39.40       32.56      7.96 o
   7   3   6      131.99      142.87     11.30 o
   8   3   6       41.32       31.18      6.27 o
   9   3   6       40.60       46.40      9.52 o
  -8   4   6        3.47        7.14      7.14 o
  -7   4   6       38.63       46.40      9.52 o
  -6   4   6       62.01       95.47     19.63 o
  -5   4   6      145.76      156.19     12.14 o
  -4   4   6      301.36      313.36     16.02 o
  -3   4   6       37.91       33.33      5.55 o
  -2   4   6      371.45      389.14      7.31 o
  -1   4   6      833.77      898.71      9.96 o
   0   4   6      262.41      249.08      3.70 o
   1   4   6      831.65      889.59      9.25 o
   2   4   6      369.94      389.94      6.33 o
   3   4   6       38.06       41.00      4.16 o
   4   4   6      301.15      305.00     20.23 o
   5   4   6      146.06      117.66     12.18 o
   7   4   6       38.85       35.58      6.27 o
   8   4   6        3.46       -0.10      4.84 o
   9   4   6       50.47       60.63      6.27 o
  -9   5   6       12.57       13.09      7.14 o
  -8   5   6       45.32       66.63      9.52 o
  -7   5   6       73.79       60.68     10.71 o
  -6   5   6       45.31       36.95     20.23 o
  -5   5   6      242.28      211.30     16.94 o
  -4   5   6      182.57      180.71     13.80 o
  -3   5   6       12.76       20.77      8.42 o
  -2   5   6      421.87      391.65      7.92 o
  -1   5   6     3411.29     3356.92     30.96 o
   0   5   6      293.47      269.23      4.26 o
   1   5   6     3414.11     3306.16     28.92 o
   2   5   6      422.93      376.50      6.49 o
   3   5   6       12.41        9.37      3.23 o
   4   5   6      181.80      133.90     23.20 o
   5   5   6      242.91      209.52     15.99 o
   7   5   6       73.19       62.91      7.43 o
   8   5   6       45.12       53.75      6.57 o
   9   5   6       12.51       14.38      4.84 o
  10   5   6        3.28        1.19      5.95 o
  -9   6   6       10.00        7.14      5.95 o
  -8   6   6       39.80       42.83      8.33 o
  -7   6   6      121.13      130.88     13.09 o
  -6   6   6      211.92      185.81     22.61 o
  -5   6   6      158.72      220.12     32.13 o
  -4   6   6        8.18        7.14      6.18 o
  -3   6   6     3369.79     3605.88     71.57 o
  -2   6   6       97.27      110.65      6.90 o
  -1   6   6     1918.87     1772.26     23.00 o
   0   6   6    18367.72    18848.60    172.02 o
   1   6   6     1919.84     1760.14     20.63 o
   2   6   6       97.13      108.95      5.32 o
   3   6   6     3369.84     3587.70     70.85 o
   4   6   6        8.32       10.07      6.27 o
   5   6   6      158.96      168.96     22.61 o
   6   6   6      212.09      173.65     14.28 o
   7   6   6      121.44      139.89     15.47 o
   8   6   6       39.81       41.25      7.14 o
   9   6   6        9.97        7.79      4.57 o
  10   6   6       15.43       20.18      3.72 o
  -9   7   6        3.18        2.38      5.95 o
  -8   7   6       13.94       23.80      7.14 o
  -7   7   6      350.15      277.23     19.04 o
  -6   7   6        6.32       27.37      7.14 o
  -5   7   6       30.27       30.94     17.85 o
  -4   7   6      230.62      232.82     16.00 o
  -3   7   6       71.59       69.11      7.30 o
  -2   7   6      403.97      412.36     13.84 o
  -1   7   6      183.38      202.62      6.27 o
   0   7   6       55.50       56.73      2.93 o
   1   7   6      184.68      194.95      7.40 o
   2   7   6      401.72      397.29     14.38 o
   3   7   6       71.57       81.62      9.14 o
   4   7   6      231.25      214.70     15.07 o
   5   7   6       29.43       34.51     15.47 o
   6   7   6        6.23       17.81      5.42 o
   7   7   6      350.69      265.67     12.54 o
   8   7   6       14.08       16.17      4.84 o
   9   7   6        3.27       -0.71      3.96 o
  10   7   6        1.79        2.89      2.86 o
  -9   8   6        1.57       -1.19      5.95 o
  -8   8   6       12.84       11.90      7.14 o
  -7   8   6      152.78      167.77     15.47 o
  -6   8   6      139.29      167.58     23.20 o
  -5   8   6      103.14      104.71     26.18 o
  -4   8   6        1.98       14.28     15.47 o
  -3   8   6      120.54      109.79     13.11 o
  -2   8   6      496.43      559.50     20.33 o
  -1   8   6     4201.24     4301.67     53.11 o
   0   8   6      114.44      118.25      6.68 o
   1   8   6     4197.32     4332.03     59.84 o
   2   8   6      495.99      537.77     21.88 o
   3   8   6      119.54      106.65     10.94 o
   4   8   6        1.91        8.33     10.71 o
   6   8   6      139.50      136.33      9.99 o
   7   8   6      152.82      144.67      9.99 o
   8   8   6       12.92        7.14      6.54 o
   9   8   6        1.61        7.62      6.54 o
  -9   9   6        2.57        3.57      4.76 o
  -8   9   6        2.49        4.76      5.95 o
  -7   9   6       18.74       14.65      7.73 o
  -6   9   6       19.60       16.18      5.94 o
  -5   9   6      221.58      222.06     26.18 o
  -4   9   6      359.38      324.83     36.89 o
  -3   9   6       53.95       60.51      9.74 o
  -2   9   6      295.91      383.07     38.13 o
  -1   9   6      281.26      297.03     10.42 o
   0   9   6       14.02        7.83      4.06 o
   1   9   6      280.11      288.64     15.14 o
   2   9   6      297.40      329.80     17.67 o
   3   9   6       54.56       51.70      8.80 o
   5   9   6      222.40      219.78     11.69 o
   6   9   6       19.40       15.47      5.42 o
   7   9   6       18.46       16.11      5.04 o
   8   9   6        2.41        2.38      3.96 o
   9   9   6        2.55        1.19      5.95 o
  -9  10   6        1.03       -4.76      4.76 o
  -8  10   6       41.21       39.26      8.33 o
  -7  10   6       35.59       43.35      7.14 o
  -6  10   6       35.88       43.87      7.11 o
  -5  10   6       10.90        9.61      5.42 o
  -4  10   6        4.09        8.33     19.04 o
  -3  10   6        7.70       10.71     16.66 o
  -2  10   6       14.40       33.09      7.61 o
  -1  10   6      954.20      990.90     36.40 o
   0  10   6       96.85       96.38      9.19 o
   1  10   6      956.61      976.35     40.45 o
   2  10   6       14.59       26.18      7.57 o
   3  10   6        8.14       13.09     11.90 o
   5  10   6       11.27       12.99      4.84 o
   6  10   6       35.90       40.02      6.57 o
   7  10   6       35.36       35.86      6.54 o
   8  10   6       41.35       40.24      5.71 o
   9  10   6        1.05        2.78      9.52 o
  -9  11   6        9.39        9.52      4.76 o
  -8  11   6        5.45       17.85      5.95 o
  -7  11   6        0.56       -3.77      5.95 o
  -6  11   6       13.08       13.09     10.71 o
  -5  11   6      197.49      198.41     11.78 o
  -4  11   6       62.26       70.57      7.96 o
  -3  11   6      139.41      153.73     19.76 o
  -2  11   6       82.03       98.76     24.99 o
  -1  11   6      342.35      376.31     23.15 o
   0  11   6        0.10        8.25      6.57 o
   1  11   6      343.13      374.80     27.37 o
   2  11   6       82.36       97.57     17.85 o
   4  11   6       62.25       61.87     10.71 o
   5  11   6      197.33      191.99     11.90 o
   6  11   6       13.09        9.72      8.33 o
   7  11   6        0.57        0.87      4.57 o
   8  11   6        5.44        4.52      3.96 o
   9  11   6        9.40       13.14      5.95 o
  -8  12   6        3.86        4.76      6.54 o
  -7  12   6        0.12        0.40      5.95 o
  -6  12   6       82.41       93.09      8.80 o
  -5  12   6        9.52        4.58      5.42 o
  -4  12   6        9.57       13.09      5.05 o
  -3  12   6      224.94      213.06     15.26 o
  -2  12   6        5.23        9.52     21.42 o
   0  12   6        4.49       -2.38     10.71 o
   1  12   6      226.25      228.45     24.99 o
   3  12   6      221.84      284.37     19.04 o
   4  12   6        9.48       17.81      5.42 o
   5  12   6        9.78       10.71      5.71 o
   6  12   6       82.12       80.25      7.43 o
   7  12   6        0.12       -2.14      7.14 o
   8  12   6        3.86        5.95      3.96 o
  -8  13   6        0.94        7.14      5.95 o
  -7  13   6        3.34        0.50      4.84 o
  -6  13   6       22.31       32.58      6.27 o
  -5  13   6       10.10       15.47      5.42 o
  -4  13   6      151.12      118.72      9.65 o
  -3  13   6      252.19      242.73     17.85 o
  -2  13   6        0.91       39.26      9.52 o
  -1  13   6      133.41      138.02     14.28 o
   2  13   6        0.85        4.76      7.14 o
   3  13   6      252.38      243.92     17.85 o
   4  13   6      150.67      122.55     14.28 o
   5  13   6       10.15       12.00      4.84 o
   6  13   6       22.15       28.49      5.71 o
   7  13   6        3.36       -0.76      4.57 o
   8  13   6        0.95        5.16      4.16 o
  -8  14   6        2.72        5.95      3.57 o
  -7  14   6        0.01        0.00      3.96 o
  -6  14   6       20.30       15.69      8.33 o
  -5  14   6        3.93        8.05      5.42 o
  -4  14   6        5.18       11.62      5.42 o
  -3  14   6        2.53        8.33      8.33 o
  -2  14   6       78.90       90.43     11.90 o
  -1  14   6       28.02       35.70      9.52 o
   0  14   6       14.34       11.90      7.14 o
   1  14   6       28.24       23.80      8.33 o
   2  14   6       78.75       69.01      9.52 o
   3  14   6        2.46       -7.14      8.33 o
   4  14   6        5.23        7.14      9.52 o
   5  14   6        3.93        8.63      4.84 o
   6  14   6       20.27        8.53      4.84 o
   7  14   6        0.01        0.48      3.96 o
   8  14   6        2.75        5.95      4.76 o
  -7  15   6        0.18       -2.14      3.96 o
  -6  15   6        4.37        8.92      4.84 o
  -5  15   6       70.98       78.28      7.43 o
  -4  15   6       22.77       21.42      9.52 o
  -3  15   6      115.35      105.90     14.28 o
  -2  15   6       71.51       71.39     11.90 o
  -1  15   6       70.08       72.58     10.71 o
   0  15   6       22.04        8.33      8.33 o
   1  15   6       69.88       59.49      9.52 o
   2  15   6       72.19       74.96     10.71 o
   3  15   6      115.59      109.47     14.28 o
   4  15   6       22.54        9.52      9.52 o
   5  15   6       70.95       60.68     10.71 o
   6  15   6        4.27        7.57      4.76 o
   7  15   6        0.18        4.28      3.96 o
  -7  16   6        0.49        0.30      3.57 o
  -6  16   6        5.72       -2.49      4.76 o
  -5  16   6       11.12       -8.33      8.33 o
  -4  16   6       64.15       57.11     10.71 o
  -3  16   6       16.31        9.52      8.33 o
  -2  16   6       97.38       92.81     13.09 o
  -1  16   6       23.42       28.56      9.52 o
   0  16   6       94.07       86.86     13.09 o
   1  16   6       23.31       24.99      9.52 o
   2  16   6       97.39       99.95     11.90 o
   3  16   6       16.46       16.66      9.52 o
   4  16   6       64.13       59.49     10.71 o
   5  16   6       11.10       16.66      8.33 o
   6  16   6        5.74        9.52      7.14 o
   7  16   6        0.50        4.76      5.95 o
  -6  17   6        6.92       23.80      7.14 o
  -5  17   6       37.24       22.61      8.33 o
  -4  17   6        4.50        0.00      8.33 o
  -3  17   6       13.05       16.66      8.33 o
  -2  17   6       56.18       52.35     10.71 o
  -1  17   6       42.68       49.97     10.71 o
   0  17   6       19.25       21.42      8.33 o
   1  17   6       42.66       49.97     10.71 o
   4  17   6        4.37        5.95      8.33 o
   5  17   6       37.29       35.70      8.33 o
   6  17   6        6.81       13.09      5.95 o
  -5  18   6       15.63        9.52      7.14 o
  -4  18   6       65.49       78.53     10.71 o
  -3  18   6       46.61       58.30     10.71 o
  -2  18   6       34.26       46.40     10.71 o
  -1  18   6        0.75        9.52      8.33 o
   0  18   6      116.13      127.31     13.09 o
   1  18   6        0.76        7.14      8.33 o
   4  18   6       65.52       60.68      9.52 o
   5  18   6       15.58        5.95      7.14 o
  -5  19   6       21.66       16.66      5.95 o
  -3  19   6        9.43       13.09      7.14 o
  -2  19   6        4.62        2.38      8.33 o
  -1  19   6       86.13       95.19     13.09 o
   0  19   6       15.19        3.57      8.33 o
  -4  20   6        7.99       13.09      5.95 o
  -3  20   6       27.46       21.42      7.14 o
  -2  20   6        5.22        5.95      7.14 o
  -1  20   6       56.07       58.30      9.52 o
   0  20   6        7.91       -2.38      7.14 o
  -1  21   6        2.06       16.66      5.95 o
   1   0   7       65.47       64.61      1.81 o
   2   0   7        3.89        5.09      1.14 o
   3   0   7       11.76       13.43      2.07 o
   4   0   7       46.67       42.16      7.08 o
   5   0   7       16.49       10.92     10.71 o
   6   0   7       26.28       28.56     17.85 o
   7   0   7       76.55       80.91     11.90 o
   8   0   7       46.23       70.20     10.71 o
   9   0   7        1.33       14.28      7.14 o
  -8   1   7      265.56      280.80     16.66 o
  -7   1   7      419.33      423.59     22.61 o
  -6   1   7      114.56      103.52     22.61 o
  -5   1   7      543.81      517.54     21.75 o
  -4   1   7      583.44      577.21     21.06 o
  -3   1   7      351.59      372.18      7.31 o
  -2   1   7      593.10      642.12      8.67 o
  -1   1   7      490.96      488.72      5.70 o
   0   1   7       96.69       68.68      2.32 o
   1   1   7      487.58      482.96      5.24 o
   2   1   7      595.26      638.53      8.60 o
   3   1   7      355.49      358.47      7.96 o
   4   1   7      583.31      540.40     13.14 o
   5   1   7      544.08      494.19     55.33 o
   7   1   7      419.05      386.70     22.61 o
   8   1   7      265.70      223.69     16.66 o
   9   1   7        2.75        3.57      5.95 o
  -8   2   7        4.29        0.00      7.14 o
  -7   2   7      219.81      204.65     15.47 o
  -6   2   7       18.46        0.00     16.66 o
  -5   2   7      155.92      151.30     13.47 o
  -4   2   7      916.88      951.16     36.85 o
  -3   2   7       83.93       88.25      5.53 o
  -2   2   7      193.21      229.03      5.11 o
  -1   2   7     2275.94     2184.04     20.42 o
   0   2   7     2806.44     2834.49     24.09 o
   1   2   7     2275.89     2159.29     18.26 o
   2   2   7      192.72      215.03      4.14 o
   3   2   7       82.14       79.71      3.59 o
   4   2   7      916.99     1003.47     24.09 o
   5   2   7      155.53      147.84     15.41 o
   7   2   7      220.08      171.28     10.84 o
   8   2   7        4.19        0.43     11.30 o
   9   2   7       21.42       27.37      8.33 o
  -7   3   7        7.76       27.43     10.71 o
  -6   3   7       28.40       14.57     25.58 o
  -5   3   7        1.18        1.65      7.31 o
  -4   3   7      295.16      368.05     25.43 o
  -3   3   7      216.20      215.08      9.33 o
  -2   3   7     2023.66     1966.01     25.56 o
  -1   3   7       59.58       52.06      2.73 o
   0   3   7       12.74       14.69      1.24 o
   1   3   7       59.68       49.57      1.72 o
   2   3   7     2025.65     1901.34     22.90 o
   3   3   7      215.15      197.67      7.30 o
   4   3   7      296.30      338.10     11.94 o
   7   3   7        7.65       12.00      4.84 o
   8   3   7       94.78      105.00      8.29 o
   9   3   7        4.74       13.09      7.14 o
  -8   4   7      100.35       97.57     11.90 o
  -7   4   7      340.05      303.13     13.38 o
  -6   4   7      100.08      128.24     19.65 o
  -5   4   7      337.18      335.30     18.31 o
  -4   4   7      175.86      141.09     12.09 o
  -3   4   7     1081.75     1064.80     26.04 o
  -2   4   7      300.05      287.38      6.47 o
  -1   4   7     2882.97     3137.01     30.08 o
   0   4   7     2658.47     2619.65     23.87 o
   1   4   7     2883.80     3117.30     28.17 o
   2   4   7      299.49      290.49      5.46 o
   3   4   7     1085.44     1020.08     20.20 o
   4   4   7      175.36      141.12      9.37 o
   5   4   7      336.85      303.26     18.07 o
   7   4   7      339.92      291.88     13.38 o
   8   4   7      100.04       96.17      8.29 o
   9   4   7       37.14       30.36      5.42 o
  10   4   7        2.00        0.00      5.95 o
  -9   5   7       27.36       29.75      7.14 o
  -8   5   7      190.14      189.19     15.47 o
  -7   5   7      423.13      366.47     22.61 o
  -6   5   7      168.63      164.29     22.19 o
  -5   5   7       64.31       73.55     11.44 o
  -4   5   7      580.64      626.81     20.66 o
  -3   5   7     1212.05     1298.42     27.47 o
  -2   5   7       37.14       28.59      3.18 o
  -1   5   7     1335.35     1382.49     15.60 o
   0   5   7       69.89       60.23      2.26 o
   1   5   7     1338.90     1352.56     14.96 o
   2   5   7       37.15       28.85      3.05 o
   3   5   7     1209.95     1227.69     25.96 o
   4   5   7      579.96      584.92     33.32 o
   5   5   7       63.79       60.58     12.49 o
   6   5   7      168.44      150.27     10.71 o
   7   5   7      423.14      349.58     14.56 o
   8   5   7      190.30      177.39     10.49 o
   9   5   7       27.28       41.40      5.42 o
  10   5   7        3.34       -2.38      4.76 o
  -9   6   7       66.50       59.49      9.52 o
  -8   6   7        2.06        5.95      5.95 o
  -7   6   7      348.29      335.54     21.42 o
  -6   6   7       91.62       86.01      8.92 o
  -5   6   7        4.03       12.21     11.33 o
  -4   6   7      257.31      275.91     13.93 o
  -3   6   7      985.57     1173.73     26.38 o
  -2   6   7     1227.08     1163.21     31.70 o
  -1   6   7     5131.76     5106.49     56.99 o
   0   6   7     1468.15     1696.28     19.87 o
   1   6   7     5124.20     5149.33     59.56 o
   2   6   7     1226.45     1145.68     23.90 o
   3   6   7      987.24     1213.72     37.86 o
   4   6   7      257.75      258.47     15.99 o
   5   6   7        4.11       -5.95     11.90 o
   6   6   7       91.82       71.57      7.43 o
   7   6   7      347.95      357.34     14.23 o
   8   6   7        2.09       -4.13      4.13 o
   9   6   7       66.80       62.95      8.33 o
  10   6   7       15.12       15.98      3.57 o
  -9   7   7        0.11        1.19      5.95 o
  -8   7   7        3.85        7.14      5.95 o
  -7   7   7       69.71       78.53     11.90 o
  -6   7   7      514.93      389.08     22.61 o
  -5   7   7       65.09       46.17     13.02 o
  -4   7   7      114.66      143.58     11.84 o
  -3   7   7      226.26      228.72     11.73 o
  -2   7   7      166.43      155.73      8.67 o
  -1   7   7      716.63      767.81     13.44 o
   0   7   7       73.17       88.64      4.35 o
   1   7   7      715.10      748.70     14.35 o
   2   7   7      167.00      150.86     10.68 o
   3   7   7      226.67      215.24     18.44 o
   4   7   7      114.73      117.34     17.25 o
   6   7   7      514.74      432.78     15.92 o
   7   7   7       69.64       60.94      8.92 o
   8   7   7        3.81       -0.11      5.35 o
   9   7   7        0.12       -1.19      3.96 o
  10   7   7        5.11        1.19      4.76 o
  -9   8   7       22.72       21.42      7.14 o
  -8   8   7       14.93       15.47      7.14 o
  -7   8   7       55.43       48.78      9.52 o
  -6   8   7       50.17       58.74      7.70 o
  -5   8   7       95.58      119.16     18.92 o
  -4   8   7      272.86      277.29     18.84 o
  -3   8   7      499.33      497.24     18.30 o
  -2   8   7      555.05      609.95     19.41 o
  -1   8   7     1057.27      990.77     19.62 o
   0   8   7      234.02      274.99      9.87 o
   1   8   7     1059.68      996.55     24.17 o
   2   8   7      558.12      569.65     23.13 o
   3   8   7      499.79      486.34     46.40 o
   4   8   7      272.74      253.44     24.99 o
   6   8   7       50.45       43.28      6.27 o
   7   8   7       55.20       52.38      6.57 o
   8   8   7       14.99       16.17      4.84 o
   9   8   7       22.65       20.23      4.57 o
  -9   9   7        0.78        7.14      5.95 o
  -8   9   7       11.87       15.47      7.14 o
  -7   9   7       75.82       70.20     10.71 o
  -6   9   7       14.30       21.18      6.27 o
  -5   9   7      709.78      603.40     20.98 o
  -4   9   7      189.99      185.45     20.14 o
  -3   9   7       14.42        7.76      6.44 o
  -2   9   7      893.15      846.50     23.66 o
  -1   9   7      396.84      457.54     20.06 o
   0   9   7      380.16      338.67     12.64 o
   1   9   7      398.44      447.46     20.19 o
   2   9   7      891.36      783.36     29.86 o
   3   9   7       14.26        0.00      9.52 o
   5   9   7      709.35      608.17     19.65 o
   6   9   7       14.13       26.05      5.71 o
   7   9   7       75.70       77.18      7.43 o
   8   9   7       11.69        4.98      4.13 o
   9   9   7        0.77        4.46      3.06 o
  -9  10   7        3.18        1.19      4.76 o
  -8  10   7        2.56        3.57      5.95 o
  -7  10   7        6.06        1.65      5.04 o
  -6  10   7       85.12      101.50     10.71 o
  -5  10   7       57.70       59.39      7.11 o
  -4  10   7      181.08      172.11     21.83 o
  -3  10   7        4.11        6.74     14.28 o
  -2  10   7      298.13      340.06     23.33 o
  -1  10   7       72.78       68.98     11.66 o
   0  10   7       24.46       26.46      5.81 o
   1  10   7       72.88       72.23      9.25 o
   2  10   7      297.59      286.75     26.18 o
   3  10   7        3.89        9.52     11.90 o
   5  10   7       58.48       58.46      6.82 o
   6  10   7       85.13      101.49     13.68 o
   7  10   7        6.06        1.41      4.13 o
   8  10   7        2.55        6.17      4.13 o
   9  10   7        3.19        8.48      6.54 o
  -9  11   7        1.52       -1.19      3.57 o
  -8  11   7        1.60        7.14      4.76 o
  -7  11   7        1.70        2.58      5.95 o
  -6  11   7       69.51       81.57     18.44 o
  -5  11   7      115.96      108.75      9.65 o
  -4  11   7       22.49       19.95      5.42 o
  -3  11   7        5.13       14.20     13.38 o
  -2  11   7      109.11       78.53     26.18 o
  -1  11   7      144.86      140.40     26.18 o
   0  11   7       22.86       15.47      9.52 o
   1  11   7      145.26      109.47     16.66 o
   2  11   7      108.09       96.38     16.66 o
   4  11   7       22.63       29.94      5.71 o
   5  11   7      115.74      126.13      9.14 o
   6  11   7       70.15       72.44      7.43 o
   7  11   7        1.70        3.57      4.84 o
   8  11   7        1.55        3.09      3.96 o
   9  11   7        1.57        9.40      3.57 o
  -8  12   7        0.20       -1.19      4.76 o
  -7  12   7       23.26       30.56      5.94 o
  -6  12   7       24.25       34.76      6.73 o
  -5  12   7       76.46       84.01      8.80 o
  -4  12   7       49.18       57.77      8.92 o
  -3  12   7       19.70       22.24      5.42 o
  -2  12   7       53.65       58.30     24.99 o
   0  12   7       23.12       34.51     13.09 o
   3  12   7       19.58       25.67      5.95 o
   4  12   7       49.07       47.23      5.94 o
   5  12   7       76.56       75.20      7.43 o
   6  12   7       24.13       33.78      5.94 o
   7  12   7       23.30       23.06      5.42 o
   8  12   7        0.20        4.52      3.96 o
  -8  13   7        6.94        4.76      4.76 o
  -7  13   7        1.55       -0.79      7.73 o
  -6  13   7       13.07        3.11      5.42 o
  -5  13   7       54.08       53.79     10.11 o
  -4  13   7       26.45       22.01      5.89 o
  -3  13   7       37.97       42.83      9.52 o
  -2  13   7       57.35       71.39     10.71 o
  -1  13   7      190.00      226.07     16.66 o
   0  13   7       45.64       57.11      9.52 o
   1  13   7      189.38      190.38     15.47 o
   2  13   7       56.77       64.25      9.52 o
   3  13   7       38.13       42.92      6.54 o
   4  13   7       27.01       13.09      9.52 o
   5  13   7       54.10       59.38      7.73 o
   6  13   7       13.23       12.91      5.04 o
   7  13   7        1.55        2.92      5.95 o
   8  13   7        6.95        3.72      3.06 o
  -8  14   7        0.03       -2.38      3.57 o
  -7  14   7        5.58       -0.24      3.96 o
  -6  14   7        2.48       -1.56      5.04 o
  -5  14   7        8.03        5.31      5.42 o
  -4  14   7      162.18      158.39     10.94 o
  -3  14   7       58.74       53.54     10.71 o
  -2  14   7       10.18        7.14      8.33 o
  -1  14   7      119.08      103.52     13.09 o
   0  14   7      152.63      154.68     13.09 o
   1  14   7      119.43      127.31     13.09 o
   2  14   7       10.24        7.14      7.14 o
   3  14   7       59.52       55.81      7.43 o
   4  14   7      162.43      138.02     15.47 o
   5  14   7        7.86       10.45     10.71 o
   6  14   7        2.48       10.51      5.95 o
   7  14   7        5.60       14.28      5.95 o
   8  14   7        0.02        4.08      3.57 o
  -7  15   7        0.17       -2.14      3.96 o
  -6  15   7        0.46        0.76      4.13 o
  -5  15   7       51.16       55.70      8.92 o
  -4  15   7       26.79        9.52      9.52 o
  -3  15   7       17.40        9.52      8.33 o
  -2  15   7       18.16       14.28      8.33 o
  -1  15   7        6.16       10.71      8.33 o
   0  15   7        5.21       -3.57      7.14 o
   1  15   7        6.17       11.90      7.14 o
   2  15   7       18.06       20.23      8.33 o
   3  15   7       17.45       18.02      5.71 o
   4  15   7       26.97       10.71      9.52 o
   5  15   7       51.16       55.92     10.71 o
   6  15   7        0.44       -1.67      3.96 o
   7  15   7        0.17        4.36      3.72 o
  -7  16   7        3.48       -4.76      5.95 o
  -6  16   7       10.65        3.03      4.16 o
  -5  16   7       12.04       19.04      9.52 o
  -4  16   7       19.40       17.85      9.52 o
  -3  16   7       34.85       69.01     11.90 o
  -2  16   7       35.59       27.37      9.52 o
  -1  16   7       52.11       60.68     10.71 o
   0  16   7       94.07       92.81     11.90 o
   1  16   7       52.01       53.54      9.52 o
   2  16   7       35.74       32.13      9.52 o
   4  16   7       19.54       17.85      9.52 o
   5  16   7       11.69       20.23      8.33 o
   6  16   7       10.64       23.80      7.14 o
   7  16   7        3.49        2.38      5.95 o
  -6  17   7        5.00        9.52      7.14 o
  -5  17   7        5.27       13.09      8.33 o
  -4  17   7       17.74       17.85      9.52 o
  -3  17   7       12.56       19.04      8.33 o
  -2  17   7       40.62       41.64     10.71 o
  -1  17   7        8.63        9.52      8.33 o
   0  17   7        8.83       14.28      8.33 o
   1  17   7        8.45       10.71      8.33 o
   2  17   7       40.54       55.92      9.52 o
   4  17   7       17.69       16.66      8.33 o
   5  17   7        5.36       19.04      7.14 o
   6  17   7        4.92       10.71      5.95 o
  -5  18   7        2.62        5.95      7.14 o
  -4  18   7       33.55       22.61      8.33 o
  -3  18   7       93.40      102.33     13.09 o
  -2  18   7       14.72       19.04      9.52 o
  -1  18   7       32.86       36.89      9.52 o
   0  18   7       18.22       21.42      8.33 o
   1  18   7       33.08       40.45     10.71 o
   5  18   7        2.68       11.90      7.14 o
  -4  19   7        2.05        5.95      7.14 o
  -3  19   7        1.97       24.99      8.33 o
  -2  19   7       47.75       34.51      9.52 o
  -1  19   7        5.39       11.90      8.33 o
   0  19   7       42.82       41.64      9.52 o
   1  19   7        5.36        4.76      8.33 o
  -3  20   7        6.18       17.85      7.14 o
  -2  20   7       32.30       30.94      8.33 o
  -1  20   7       21.32       16.66      8.33 o
   0  20   7       12.55       29.75      8.33 o
  -1  21   7       24.90       23.80      7.14 o
   0   0   8     5395.96     4367.53     52.77 o
   1   0   8     5042.66     5059.00     42.97 o
   2   0   8      217.04      248.52      6.76 o
   3   0   8    10865.32    11854.14    185.69 o
   4   0   8      178.50      195.44     12.91 o
   5   0   8      229.79      223.18     18.80 o
   6   0   8       28.47       36.89     17.85 o
   7   0   8      144.28      116.61     13.09 o
   8   0   8      258.61      284.37     17.85 o
   9   0   8       22.85       20.23      8.33 o
  -9   1   8        7.25        9.52      7.14 o
  -8   1   8       10.16       22.61      8.33 o
  -7   1   8       90.36       77.34     10.71 o
  -6   1   8      288.75      304.60     33.32 o
  -5   1   8       61.08       78.38     11.74 o
  -4   1   8       65.57       73.44      8.63 o
  -3   1   8      440.98      393.67     15.77 o
  -2   1   8     1197.30     1056.42     14.24 o
  -1   1   8     1497.36     1642.77     15.35 o
   0   1   8        8.60       11.96      1.06 o
   1   1   8     1494.26     1631.04     15.10 o
   2   1   8     1195.54     1084.13     13.25 o
   3   1   8      440.84      385.94     11.97 o
   4   1   8       65.50       79.15      8.68 o
   5   1   8       61.66       64.51     11.78 o
   7   1   8       90.03       76.15     11.90 o
   8   1   8       10.11       23.80      9.52 o
   9   1   8        7.16       22.61      7.14 o
  -8   2   8      139.67      122.55     13.09 o
  -7   2   8      305.32      286.75     17.85 o
  -6   2   8       11.90       16.66     16.66 o
  -5   2   8      198.10      194.92     15.53 o
  -4   2   8       72.79       85.72      9.57 o
  -3   2   8     3188.00     3242.86     84.57 o
  -2   2   8      681.23      680.67     10.90 o
  -1   2   8     2670.42     2674.15     24.75 o
   0   2   8     7016.84     7266.33     61.10 o
   1   2   8     2671.37     2651.41     22.25 o
   2   2   8      682.34      660.33      9.45 o
   3   2   8     3190.49     3157.35     46.90 o
   4   2   8       72.30       71.26      6.06 o
   5   2   8      198.69      186.68     16.58 o
   7   2   8      304.81      273.44     13.02 o
   8   2   8      139.46      156.79     14.87 o
   9   2   8        2.16        7.14      5.95 o
  -8   3   8       18.26       22.61      7.14 o
  -7   3   8      407.84      395.28     19.63 o
  -6   3   8      621.80      534.88     32.32 o
  -5   3   8       53.42       46.68      9.83 o
  -4   3   8       40.13       49.32      9.41 o
  -3   3   8      485.48      557.22     19.90 o
  -2   3   8       43.31       39.98      2.82 o
  -1   3   8      114.85      120.92      2.59 o
   0   3   8      107.01      115.86      2.56 o
   1   3   8      114.60      118.48      2.43 o
   2   3   8       44.31       41.59      2.35 o
   3   3   8      484.62      515.12     12.60 o
   4   3   8       40.46       32.58      5.00 o
   7   3   8      408.52      393.13     15.07 o
   8   3   8       18.29       20.06      5.35 o
   9   3   8        0.04       -4.76      5.95 o
  10   3   8        2.03        1.19      5.95 o
  -8   4   8       26.47       35.35      5.89 o
  -7   4   8      192.14      186.87     11.15 o
  -6   4   8      170.24      205.49     23.38 o
  -5   4   8       85.78       81.55     11.82 o
  -4   4   8      233.52      247.97     14.87 o
  -3   4   8      126.93      107.42      9.79 o
  -2   4   8      324.85      331.32      8.55 o
  -1   4   8     1147.99     1277.04     15.20 o
   0   4   8     2453.97     2394.59     22.95 o
   1   4   8     1148.86     1281.29     14.14 o
   2   4   8      325.04      323.42      7.38 o
   3   4   8      126.34      111.01      7.24 o
   4   4   8      234.19      216.84     10.95 o
   6   4   8      170.81      163.01     15.47 o
   7   4   8      191.55      167.39     11.15 o
   8   4   8       26.41       32.50      5.71 o
   9   4   8        0.20       11.03      4.57 o
  10   4   8        0.41        7.14      5.95 o
  -9   5   8        9.78       26.18      7.14 o
  -8   5   8       27.49       42.83      9.52 o
  -7   5   8       20.53       18.44      5.89 o
  -6   5   8      119.87      124.40      8.47 o
  -5   5   8      123.85      149.27     17.61 o
  -4   5   8       68.15       68.86      8.33 o
  -3   5   8     3815.64     4111.68     72.50 o
  -2   5   8     4098.79     4042.14     67.70 o
  -1   5   8      151.11      153.36      4.70 o
   0   5   8       88.01      117.95      3.41 o
   1   5   8      149.70      142.08      4.16 o
   2   5   8     4098.58     4006.27     68.77 o
   3   5   8     3816.24     4119.63     78.16 o
   4   5   8       68.70       57.70      8.80 o
   5   5   8      123.33       94.70     11.69 o
   6   5   8      120.52      119.64      8.80 o
   7   5   8       20.65       19.59      5.35 o
   8   5   8       27.43       21.70      9.52 o
   9   5   8        9.72       12.14      3.96 o
  10   5   8        2.31       -1.19      4.76 o
  -9   6   8        5.73        9.52      5.95 o
  -8   6   8       27.42       29.75      8.33 o
  -7   6   8        1.17       11.30      5.05 o
  -6   6   8       31.50       29.26      5.89 o
  -5   6   8      457.55      422.30     27.26 o
  -4   6   8       73.65       77.80      9.06 o
  -3   6   8      229.99      232.58     10.42 o
  -2   6   8     8631.11     8892.72    146.21 o
  -1   6   8      400.04      418.85      8.55 o
   0   6   8      163.61      197.22      4.77 o
   1   6   8      400.16      404.21      8.11 o
   2   6   8     8633.40     8988.04    145.52 o
   3   6   8      229.76      216.40     13.38 o
   4   6   8       73.45       82.28     10.49 o
   5   6   8      457.92      428.34     33.32 o
   6   6   8       31.62       25.21      5.95 o
   7   6   8        1.14        6.35      4.84 o
   8   6   8       27.59       30.16      8.92 o
   9   6   8        5.73        7.38      4.76 o
  10   6   8        6.19        4.76      4.76 o
  -9   7   8        3.96        9.52      5.95 o
  -8   7   8        5.89       14.28      7.14 o
  -7   7   8        5.01        9.52      7.14 o
  -6   7   8       90.18       98.66     10.71 o
  -5   7   8      139.87      119.28     18.28 o
  -4   7   8      809.76      746.14     28.84 o
  -3   7   8     1472.49     1541.44     37.20 o
  -2   7   8      605.55      565.77     15.70 o
  -1   7   8      745.12      748.55     14.56 o
   0   7   8       25.77       27.06      3.53 o
   1   7   8      746.28      724.77     14.29 o
   2   7   8      602.81      521.40     15.95 o
   3   7   8     1473.28     1493.76     51.76 o
   4   7   8      809.83      744.33     29.41 o
   6   7   8       90.11       80.78      7.96 o
   7   7   8        5.11       -3.96      3.96 o
   8   7   8        6.07        1.19      4.57 o
   9   7   8        3.95        4.52      3.96 o
  -9   8   8       20.95       17.85      5.95 o
  -8   8   8        5.87        3.57      5.95 o
  -7   8   8        0.87        1.19      7.14 o
  -6   8   8      756.85      677.68     20.50 o
  -5   8   8       53.52       48.52      7.92 o
  -4   8   8       66.63       84.50     14.71 o
  -3   8   8       59.27       86.95      9.11 o
  -2   8   8      175.50      203.92     11.51 o
  -1   8   8     5501.19     5507.03    104.16 o
   0   8   8      293.36      257.49     11.13 o
   1   8   8     5494.63     5685.46    104.29 o
   2   8   8      176.27      172.32     12.18 o
   3   8   8       59.58       71.85      9.65 o
   4   8   8       66.39       58.30     15.47 o
   5   8   8       52.79       51.84      6.27 o
   6   8   8      756.38      685.71     21.34 o
   7   8   8        0.98       -2.60      4.57 o
   8   8   8        5.88       -4.76      4.76 o
   9   8   8       21.04       21.19      4.57 o
  -9   9   8        3.74       -2.38      4.76 o
  -8   9   8       26.81       14.28      7.14 o
  -7   9   8       73.97       65.44     10.71 o
  -6   9   8       30.19       40.00      7.11 o
  -5   9   8       25.75       30.10      6.53 o
  -4   9   8      451.34      394.46     26.41 o
  -3   9   8      146.57      134.21     14.25 o
  -2   9   8      470.46      519.92     18.21 o
  -1   9   8      976.25      937.80     36.42 o
   0   9   8      155.16      179.81     17.42 o
   1   9   8      976.27      901.16     32.38 o
   2   9   8      469.18      466.18     24.39 o
   3   9   8      146.42      116.61     17.85 o
   5   9   8       25.79       34.09      5.71 o
   6   9   8       30.43       33.80      5.71 o
   7   9   8       73.82       69.03      7.11 o
   8   9   8       26.71       25.79      4.84 o
   9   9   8        3.71        4.91      3.06 o
  -9  10   8        4.14        3.57      4.76 o
  -8  10   8        1.50        3.57      5.95 o
  -7  10   8       47.98       57.11      9.52 o
  -6  10   8        5.65       10.37      5.71 o
  -5  10   8      130.83      134.28      7.87 o
  -4  10   8       31.20       47.65     12.71 o
  -3  10   8      386.85      392.11     26.77 o
  -2  10   8      265.81      306.67     18.38 o
  -1  10   8      503.82      473.16     27.96 o
   0  10   8      645.44      643.16     22.70 o
   1  10   8      506.52      461.69     21.88 o
   2  10   8      265.48      268.91     23.80 o
   4  10   8       31.68       40.45     10.71 o
   5  10   8      130.22      129.15      9.14 o
   6  10   8        5.52        8.70      5.04 o
   7  10   8       48.34       48.87      6.57 o
   8  10   8        1.50        4.05      3.96 o
   9  10   8        4.18        6.54      3.06 o
  -9  11   8        6.80        8.33      4.76 o
  -8  11   8       14.70        9.52      4.76 o
  -7  11   8       16.00       14.28      5.94 o
  -6  11   8        6.13        8.79      5.42 o
  -5  11   8       33.61       46.26      7.43 o
  -4  11   8       46.54       45.67      7.11 o
  -3  11   8       45.11       38.70     16.66 o
  -2  11   8      211.79      207.03     32.13 o
  -1  11   8      371.46      393.84     39.26 o
   0  11   8       23.31       22.61     10.71 o
   1  11   8      371.69      342.68     28.56 o
   4  11   8       46.31       36.87      5.94 o
   5  11   8       33.87       36.78      5.94 o
   6  11   8        6.09        6.64      4.84 o
   7  11   8       15.88       14.28      4.84 o
   8  11   8       14.73       11.90      3.96 o
   9  11   8        6.82       12.49      3.06 o
  -8  12   8        0.47       -1.19      4.76 o
  -7  12   8        9.63       13.68      5.20 o
  -6  12   8        0.63        0.09      5.42 o
  -5  12   8       24.36       21.66      6.27 o
  -4  12   8       33.71       33.32      6.27 o
  -3  12   8       61.98       62.74      7.57 o
  -2  12   8       64.75       68.13     33.32 o
   3  12   8       61.11       58.21      6.82 o
   4  12   8       33.52       26.30      4.52 o
   5  12   8       23.78       12.99      4.84 o
   6  12   8        0.59        2.78      4.84 o
   7  12   8        9.64       11.50      4.84 o
   8  12   8        0.47        0.13      3.72 o
  -8  13   8        0.62       -3.57      3.57 o
  -7  13   8        8.68        2.18      5.95 o
  -6  13   8       11.51       19.75      8.33 o
  -5  13   8       46.69       40.64      7.11 o
  -4  13   8       29.55       28.75      6.27 o
  -3  13   8       21.79       15.47      8.33 o
  -2  13   8       38.57       29.75      8.33 o
  -1  13   8      165.17      198.70     15.47 o
   0  13   8        7.74        3.57      5.95 o
   1  13   8      165.73      142.78     13.09 o
   2  13   8       39.06       32.13      7.14 o
   3  13   8       21.50       19.51      9.52 o
   4  13   8       29.18       39.26      6.57 o
   5  13   8       46.89       41.64     10.71 o
   6  13   8       11.43       12.89      4.84 o
   7  13   8        8.65        6.60      4.16 o
   8  13   8        0.59        2.83      3.06 o
  -8  14   8        3.76        2.38      3.57 o
  -7  14   8        0.92       -2.14      3.96 o
  -6  14   8        0.50       -1.28      5.04 o
  -5  14   8       14.34       14.00      5.42 o
  -4  14   8       38.24       40.17      6.73 o
  -3  14   8      102.94      121.36     14.28 o
  -2  14   8      164.79      163.01     15.47 o
  -1  14   8        0.09       -1.19      5.95 o
   0  14   8       41.04       36.89      8.33 o
   1  14   8        0.10       -5.95      5.95 o
   2  14   8      164.87      167.77     14.28 o
   3  14   8      103.52      101.14     10.71 o
   4  14   8       38.41       48.78     10.71 o
   5  14   8       14.08       28.84      8.92 o
   6  14   8        0.49        4.26      4.84 o
   7  14   8        0.94        0.48      3.96 o
   8  14   8        3.77        5.95      4.76 o
  -7  15   8        1.57        3.57      5.35 o
  -6  15   8        0.30        2.49      4.13 o
  -5  15   8       38.61       32.06      5.71 o
  -4  15   8       25.85       35.70      9.52 o
  -3  15   8       42.18       27.37      9.52 o
  -2  15   8        6.57        7.14      8.33 o
  -1  15   8       15.36        9.52      8.33 o
   0  15   8       33.50       20.23      8.33 o
   1  15   8       15.64       23.80      8.33 o
   2  15   8        6.43        4.76      7.14 o
   3  15   8       41.97       41.64      9.52 o
   4  15   8       25.95       20.23      9.52 o
   5  15   8       38.72       40.45      9.52 o
   6  15   8        0.29        0.95      3.96 o
   7  15   8        1.58       -0.30      3.06 o
  -6  16   8        7.86        6.60      4.16 o
  -5  16   8        2.03       -3.57      8.33 o
  -4  16   8       42.34       63.06     10.71 o
  -3  16   8       11.46       10.71      8.33 o
  -2  16   8       45.38       59.49     10.71 o
  -1  16   8       16.29       27.37      8.33 o
   0  16   8        5.31       15.47      8.33 o
   1  16   8       16.06       29.75      8.33 o
   2  16   8       45.08       61.87      9.52 o
   3  16   8       11.53        2.38      7.14 o
   4  16   8       42.37       41.64     10.71 o
   5  16   8        2.04       23.80      8.33 o
   6  16   8        7.87        7.14      7.14 o
   7  16   8        0.30        2.38      4.76 o
  -6  17   8        7.05        4.76      7.14 o
  -5  17   8        2.99       10.71      7.14 o
  -4  17   8       27.31       35.70      9.52 o
  -3  17   8       25.16       36.89      9.52 o
  -2  17   8       63.36       74.96     11.90 o
  -1  17   8        4.50        2.38      8.33 o
   0  17   8       12.69        3.57      8.33 o
   1  17   8        4.56        2.38      7.14 o
   2  17   8       62.82       69.01     10.71 o
   5  17   8        2.96        9.52      7.14 o
   6  17   8        7.15       27.37      7.14 o
  -5  18   8        7.24       23.80      7.14 o
  -4  18   8        0.58        1.19      7.14 o
  -3  18   8        4.93        7.14      8.33 o
  -2  18   8       50.54       58.30     10.71 o
  -1  18   8        4.88       27.37      9.52 o
   0  18   8        6.73        1.19      8.33 o
   1  18   8        4.87       14.28      9.52 o
   2  18   8       50.61       36.89     10.71 o
  -4  19   8       22.72       23.80      7.14 o
  -3  19   8       28.14       38.08      8.33 o
  -2  19   8       64.32       85.67     10.71 o
  -1  19   8       40.59       48.78      9.52 o
   0  19   8       22.00       19.04      8.33 o
   1  19   8       40.64       48.78      9.52 o
  -3  20   8       25.93       15.47      7.14 o
  -2  20   8        1.98        8.33      7.14 o
  -1  20   8       43.25       38.08      8.33 o
   0  20   8       26.46       20.23      8.33 o
   1  20   8       43.29       39.26      8.33 o
   1   0   9      778.04      674.45      7.76 o
   2   0   9        6.72        7.12      1.65 o
   3   0   9       21.57       21.58      3.65 o
   4   0   9      150.39      143.20     11.85 o
   5   0   9        0.04       -4.08      8.80 o
   6   0   9        0.09       -1.19     15.47 o
   7   0   9        0.45        3.57      7.14 o
   8   0   9       31.25       39.26      8.33 o
   9   0   9        1.90        8.33      7.14 o
  -9   1   9        5.92        8.33      7.14 o
  -8   1   9       36.41       65.44      9.52 o
  -7   1   9       40.39       41.64      8.33 o
  -6   1   9       51.02       49.97     20.23 o
  -5   1   9       43.40       52.93     15.28 o
  -4   1   9      136.69      137.33     11.89 o
  -3   1   9      134.84      158.32     14.60 o
  -2   1   9      667.60      665.23     10.16 o
  -1   1   9      186.57      213.82      3.40 o
   0   1   9       20.80       26.25      1.58 o
   1   1   9      186.41      209.94      3.66 o
   2   1   9      669.60      678.90     11.27 o
   3   1   9      134.30      172.09      7.06 o
   4   1   9      136.28      132.38     13.15 o
   5   1   9       43.73       71.39     16.66 o
   7   1   9       40.32       54.00      6.57 o
   8   1   9       36.39       46.40      9.52 o
   9   1   9        5.84        1.19      5.95 o
  -9   2   9        1.50        2.38      7.14 o
  -8   2   9       34.74       45.21      9.52 o
  -7   2   9       34.07       34.51      8.33 o
  -6   2   9      201.13      233.21     32.13 o
  -5   2   9      168.15      209.87     33.32 o
  -4   2   9       13.90       26.92      7.08 o
  -3   2   9      927.17      909.53     28.15 o
  -2   2   9      148.63      137.21      4.51 o
  -1   2   9      667.34      631.98      7.11 o
   0   2   9       96.94      107.30      2.57 o
   1   2   9      673.78      619.63      6.86 o
   2   2   9      146.15      142.80      4.04 o
   3   2   9      931.58      922.58     17.31 o
   4   2   9       13.82       27.85      5.75 o
   5   2   9      166.84      204.65     23.80 o
   7   2   9       33.99       31.26      7.14 o
   8   2   9       34.66       52.35      6.27 o
   9   2   9        1.51       -2.38      5.95 o
  10   2   9        0.10        7.14      5.95 o
  -8   3   9       80.82      116.61     11.90 o
  -7   3   9        5.46       26.13      6.27 o
  -6   3   9       41.07       46.40     21.42 o
  -5   3   9      348.71      414.89     41.64 o
  -4   3   9      652.83      698.24     25.60 o
  -3   3   9     1854.61     2064.61     63.33 o
  -2   3   9      921.47      953.74     17.48 o
  -1   3   9     2648.93     2529.86     25.33 o
   0   3   9       29.43       34.85      1.81 o
   1   3   9     2645.94     2547.62     26.02 o
   2   3   9      922.77      928.70     14.23 o
   3   3   9     1853.14     2016.20     34.97 o
   4   3   9      651.36      701.04     26.10 o
   6   3   9       41.17       35.70      9.52 o
   7   3   9        5.45       14.28      5.04 o
   8   3   9       81.07       85.21      7.43 o
   9   3   9        4.91       -2.38      5.95 o
  10   3   9        4.00        9.52      5.95 o
  -8   4   9       74.99       96.75      7.96 o
  -7   4   9       60.54       87.06     10.71 o
  -6   4   9      128.57      129.97     13.13 o
  -5   4   9      114.74      109.47     16.39 o
  -4   4   9      661.82      649.79     26.05 o
  -3   4   9      461.20      393.62     17.15 o
  -2   4   9    10968.30    11721.28    182.39 o
  -1   4   9      337.78      347.50      6.36 o
   0   4   9        3.69       10.07      2.14 o
   1   4   9      337.57      350.69      6.07 o
   2   4   9    10967.26    11488.77    153.09 o
   3   4   9      463.20      385.87     11.14 o
   4   4   9      664.45      633.13     20.32 o
   6   4   9      128.64      135.43      9.65 o
   7   4   9       60.14       71.55      7.43 o
   8   4   9       74.79       77.10      7.43 o
   9   4   9       15.89       15.68      4.57 o
  10   4   9        1.16        4.76      4.76 o
  -9   5   9       16.05       10.71      7.14 o
  -8   5   9       36.35       40.92      6.27 o
  -7   5   9        9.44       17.85      5.05 o
  -6   5   9      144.76      141.12     20.23 o
  -5   5   9        1.59       17.25     10.94 o
  -4   5   9       37.74       45.11      7.99 o
  -3   5   9     1499.29     1457.21     55.44 o
  -2   5   9      820.23      948.20     34.00 o
  -1   5   9      256.98      251.80      6.97 o
   0   5   9        0.11        0.83      1.62 o
   1   5   9      255.28      255.17      6.15 o
   2   5   9      822.60      946.74     22.53 o
   3   5   9     1498.19     1493.36     53.31 o
   4   5   9       37.08       39.96      8.41 o
   6   5   9      144.64      151.22     19.63 o
   7   5   9        9.54       14.19      5.04 o
   8   5   9       36.38       34.88      5.71 o
   9   5   9       16.16       17.47      4.57 o
  10   5   9        3.59       11.90      4.76 o
  -9   6   9       34.41       29.75      7.14 o
  -8   6   9        8.94        4.76      7.14 o
  -7   6   9      215.82      209.30     10.84 o
  -6   6   9      103.65       95.56      8.29 o
  -5   6   9      160.52      161.42     19.30 o
  -4   6   9      365.91      377.10     17.07 o
  -3   6   9       94.90       92.02      8.77 o
  -2   6   9      196.54      204.00      9.29 o
  -1   6   9    10813.60    10715.00    139.71 o
   0   6   9     2975.63     3031.30     48.55 o
   1   6   9    10811.06    10664.07    139.69 o
   2   6   9      195.83      196.87      8.63 o
   3   6   9       97.90       76.92      7.49 o
   4   6   9      364.22      370.03     19.30 o
   5   6   9      159.67      142.78     22.61 o
   6   6   9      104.27       96.92     11.30 o
   7   6   9      215.82      226.15     11.69 o
   8   6   9        8.95        6.38     11.30 o
   9   6   9       34.60       31.95      4.57 o
  10   6   9        2.60        4.76      4.76 o
  -9   7   9        3.20        7.14      5.95 o
  -8   7   9       12.30        7.14      5.95 o
  -7   7   9       74.29       94.10      7.96 o
  -6   7   9      232.43      222.94     14.28 o
  -5   7   9       39.45       46.51     13.86 o
  -4   7   9      203.21      221.49     19.72 o
  -3   7   9      455.15      438.72     17.21 o
  -2   7   9      285.80      221.92     12.08 o
  -1   7   9     4271.32     4277.44     65.68 o
   0   7   9      681.47      675.45     15.05 o
   1   7   9     4275.14     4256.25     59.69 o
   2   7   9      285.71      238.45     11.57 o
   3   7   9      456.83      424.78     20.19 o
   4   7   9      203.54      189.19     23.80 o
   6   7   9      232.36      228.46     22.01 o
   7   7   9       74.23       77.76     20.82 o
   8   7   9       12.30       17.30      5.04 o
   9   7   9        3.24        7.01      3.72 o
  -9   8   9        5.20       10.71      5.95 o
  -8   8   9        5.81        9.52      7.14 o
  -7   8   9       64.53       69.01     10.71 o
  -6   8   9       19.84       20.59      5.05 o
  -5   8   9       27.36       40.15      5.71 o
  -4   8   9      180.13      145.42     18.45 o
  -3   8   9       47.58       58.03      8.37 o
  -2   8   9       54.40       66.22      7.59 o
  -1   8   9     3028.65     3087.85     90.54 o
   0   8   9      115.61      128.34     10.18 o
   1   8   9     3025.99     2970.16     60.37 o
   2   8   9       54.52       73.28      9.25 o
   3   8   9       46.90       46.28     10.71 o
   4   8   9      179.97      168.96     22.61 o
   5   8   9       27.85       24.82      5.71 o
   6   8   9       19.61       29.78      5.71 o
   7   8   9       64.81       60.57      6.82 o
   8   8   9        5.78        6.92      4.13 o
   9   8   9        5.17       10.95      4.76 o
  -9   9   9        7.24       10.71      4.76 o
  -8   9   9        8.31        5.95      5.95 o
  -7   9   9      104.58      129.69     14.28 o
  -6   9   9       63.16       72.46      7.11 o
  -5   9   9      255.13      221.84     12.18 o
  -4   9   9       29.10       31.31     13.15 o
  -3   9   9      217.79      180.89     30.34 o
  -2   9   9      695.33      779.91     27.71 o
  -1   9   9     1269.41     1304.05     63.06 o
   0   9   9      696.14      698.18     31.47 o
   1   9   9     1272.54     1318.71     43.10 o
   2   9   9      692.83      740.15     29.45 o
   3   9   9      217.84      205.84     23.80 o
   5   9   9      254.12      237.32     11.69 o
   6   9   9       62.99       73.94      7.43 o
   7   9   9      104.13      125.69     10.11 o
   8   9   9        8.21       10.38      4.13 o
   9   9   9        7.28       11.63      3.72 o
  -9  10   9        9.02        7.14      4.76 o
  -8  10   9        2.69        2.38      5.95 o
  -7  10   9       33.31       41.64      9.52 o
  -6  10   9       22.66       13.80      5.94 o
  -5  10   9      158.93      166.76      9.58 o
  -4  10   9       55.26       63.31      5.69 o
  -3  10   9      261.04      278.27     24.23 o
  -2  10   9       72.74       67.82     20.23 o
  -1  10   9       25.50       22.61     16.66 o
   0  10   9      220.79      243.79     16.58 o
   1  10   9       25.47       26.18     10.71 o
   2  10   9       72.73       36.89     11.90 o
   4  10   9       55.16       57.12      6.57 o
   5  10   9      158.69      150.92      9.99 o
   6  10   9       22.67       18.24      4.84 o
   7  10   9       33.30       39.76      6.27 o
   8  10   9        2.72        3.33      4.76 o
   9  10   9        9.01       11.15      3.06 o
  -9  11   9        0.34       -1.19      3.57 o
  -8  11   9        2.58       -1.19      4.76 o
  -7  11   9       45.44       40.45      8.33 o
  -6  11   9       27.08       35.18      8.92 o
  -5  11   9       43.71       39.60      8.92 o
  -4  11   9       47.95       35.59      6.73 o
  -3  11   9        5.41        5.95      6.77 o
  -2  11   9      162.54      164.20     30.94 o
  -1  11   9       84.80      102.33     26.18 o
   0  11   9       20.37        9.52     11.90 o
   1  11   9       84.83       95.19     17.85 o
   4  11   9       48.03       52.38      6.57 o
   5  11   9       43.98       43.67      5.94 o
   6  11   9       27.29       19.38      5.71 o
   7  11   9       45.30       44.91      5.71 o
   8  11   9        2.49        1.43      3.96 o
   9  11   9        0.35        0.34      2.86 o
  -8  12   9        1.10        3.57      4.76 o
  -7  12   9        5.66       14.45      7.14 o
  -6  12   9       11.34        6.32      5.42 o
  -5  12   9       65.11       67.82      7.96 o
  -4  12   9        9.45        4.12      7.14 o
  -3  12   9       68.39       87.78      8.41 o
  -2  12   9       25.23       20.40      6.89 o
   2  12   9       25.19       30.94      7.14 o
   3  12   9       68.22       74.96      9.52 o
   4  12   9        9.33       11.06      4.01 o
   5  12   9       65.13       62.03      5.86 o
   6  12   9       11.29       19.83      4.84 o
   7  12   9        5.59        6.66      3.96 o
   8  12   9        1.11        0.89      3.57 o
  -8  13   9        0.79       -1.19      3.57 o
  -7  13   9        3.88        1.08      4.76 o
  -6  13   9       11.61        5.03      5.42 o
  -5  13   9       32.44       42.87     10.71 o
  -4  13   9       27.10       18.44      5.89 o
  -3  13   9       30.80       20.23      8.33 o
  -2  13   9       29.48       38.08      8.33 o
  -1  13   9       60.79       72.58      9.52 o
   0  13   9      214.98      208.22     15.47 o
   1  13   9       60.46       64.25      9.52 o
   2  13   9       29.58       34.51      7.14 o
   3  13   9       30.85       33.32      8.33 o
   4  13   9       27.62       27.86      5.94 o
   5  13   9       32.55       44.85      5.94 o
   6  13   9       11.43        5.30      4.16 o
   7  13   9        3.84        9.28     10.11 o
   8  13   9        0.76        0.17      2.86 o
  -7  14   9        2.63       -3.33      4.76 o
  -6  14   9        9.04        0.40      4.84 o
  -5  14   9       44.39       45.06      7.11 o
  -4  14   9        4.17       11.44      5.42 o
  -3  14   9        7.21       19.04      8.33 o
  -2  14   9       98.27      105.90     13.09 o
  -1  14   9       18.75        5.95      7.14 o
   0  14   9      144.20      147.54     14.28 o
   1  14   9       18.80       19.04      7.14 o
   2  14   9       98.28      101.14     11.90 o
   3  14   9        6.87       11.90      7.14 o
   4  14   9        4.20        5.10      5.71 o
   5  14   9       44.54       55.66      7.73 o
   6  14   9        9.05        8.22     11.30 o
   7  14   9        2.62        6.43      3.96 o
  -7  15   9        2.64        5.95     10.71 o
  -6  15   9        0.90        4.26      4.84 o
  -5  15   9       17.46       12.75      6.54 o
  -4  15   9       10.43       23.80      8.33 o
  -3  15   9       28.21       35.70     10.71 o
  -2  15   9      102.36       91.62     11.90 o
  -1  15   9       25.02       49.97     10.71 o
   0  15   9       13.15        8.33      7.14 o
   1  15   9       25.16       46.40      9.52 o
   2  15   9      101.90       97.57     11.90 o
   3  15   9       28.31       46.40      8.33 o
   4  15   9       10.53       21.42      9.52 o
   5  15   9       17.44       14.28      8.33 o
   6  15   9        0.89       11.18      3.96 o
   7  15   9        2.64        6.69      3.06 o
  -6  16   9        3.19        1.30      8.33 o
  -5  16   9       25.78       20.23      8.33 o
  -4  16   9       21.89       23.80      9.52 o
  -3  16   9        3.32        5.95      8.33 o
  -2  16   9       36.27       49.97     10.71 o
  -1  16   9       51.16       53.54     10.71 o
   0  16   9      182.71      173.72     15.47 o
   1  16   9       51.27       52.35      9.52 o
   2  16   9       36.13       42.83      9.52 o
   3  16   9        3.18        4.76      7.14 o
   5  16   9       25.72       20.23      8.33 o
   6  16   9        3.17        2.38      5.95 o
  -6  17   9        9.38       22.61      7.14 o
  -5  17   9        7.26       13.09      8.33 o
  -4  17   9       46.83       52.35     10.71 o
  -3  17   9       17.09       10.71      9.52 o
  -2  17   9      196.35      195.13     15.47 o
  -1  17   9       41.23       32.13      9.52 o
   0  17   9        5.51        2.38      7.14 o
   1  17   9       40.96       41.64      9.52 o
   2  17   9      196.49      191.57     14.28 o
   3  17   9       16.95       24.99      8.33 o
   5  17   9        7.22       19.04      7.14 o
  -5  18   9        4.75       16.66      7.14 o
  -4  18   9        4.67       14.28      7.14 o
  -3  18   9       34.09       32.13      9.52 o
  -2  18   9        1.10        4.76      8.33 o
  -1  18   9      163.63      148.73     15.47 o
   0  18   9       13.48        9.52      8.33 o
   1  18   9      163.64      161.82     14.28 o
   2  18   9        1.05        4.76      8.33 o
  -4  19   9        2.83        5.95      5.95 o
  -3  19   9        3.26        2.38      7.14 o
  -2  19   9        2.74        9.52      7.14 o
  -1  19   9       16.96        4.76      8.33 o
   0  19   9       26.43       22.61      9.52 o
   1  19   9       16.96       17.85      8.33 o
   2  19   9        2.70       19.04      8.33 o
  -3  20   9        2.04        9.52      5.95 o
  -2  20   9       14.18       11.90      7.14 o
  -1  20   9        0.60       -4.76      7.14 o
   0  20   9        5.43        3.57      7.14 o
   1  20   9        0.64        4.76      7.14 o
   0   0  10    10880.00    11696.99    145.18 o
   1   0  10      431.73      458.44      6.93 o
   2   0  10        5.37        6.97      1.39 o
   3   0  10      464.15      625.86     21.66 o
   4   0  10       31.39       26.04      7.17 o
   5   0  10     1010.67      848.36     49.97 o
   6   0  10      391.03      415.26     36.89 o
   7   0  10        0.53        0.00      7.14 o
   8   0  10      134.40      165.39     13.09 o
   9   0  10       18.34       24.99      7.14 o
  -9   1  10        7.31       11.90      7.14 o
  -8   1  10       60.89       59.49      9.52 o
  -7   1  10       29.51       30.94      8.33 o
  -6   1  10       47.58       27.37     20.23 o
  -5   1  10      192.92      166.58     23.80 o
  -4   1  10       26.71       17.84      7.01 o
  -3   1  10      751.86      810.71     26.05 o
  -2   1  10        4.76        2.92      1.68 o
  -1   1  10      133.66      139.47      3.38 o
   0   1  10      481.80      387.04      5.44 o
   1   1  10      133.80      141.47      3.49 o
   2   1  10        4.73        8.65      2.36 o
   3   1  10      753.70      820.95     18.12 o
   4   1  10       26.84       27.96      8.29 o
   5   1  10      193.78      193.95     24.99 o
   6   1  10       47.79       72.58     10.71 o
   7   1  10       29.39       43.31      8.33 o
   8   1  10       60.92       69.01      9.52 o
   9   1  10        7.25        3.57      5.95 o
  10   1  10        0.36        3.57      4.76 o
  -9   2  10        6.45       15.47      7.14 o
  -8   2  10      294.42      302.22     16.66 o
  -7   2  10      327.20      293.89     17.85 o
  -6   2  10      105.76       99.57      9.84 o
  -5   2  10       12.64        4.90     10.29 o
  -4   2  10       15.76       15.15      7.93 o
  -3   2  10       46.50       52.71      7.49 o
  -2   2  10      778.78      815.53     15.59 o
  -1   2  10     5308.22     5511.50     53.56 o
   0   2  10     3184.59     2985.26     27.39 o
   1   2  10     5303.19     5365.91     50.17 o
   2   2  10      776.07      782.38     12.80 o
   3   2  10       47.69       45.46      4.30 o
   4   2  10       16.62       13.93      7.11 o
   5   2  10       11.91       15.47     13.09 o
   6   2  10      106.35       92.81     11.90 o
   7   2  10      327.07      304.08     13.38 o
   8   2  10      294.13      299.67     12.54 o
   9   2  10        6.40        2.38      5.95 o
  10   2  10        0.57        7.14      4.76 o
  -9   3  10       12.36       32.13      5.95 o
  -8   3  10       81.79      114.23     11.90 o
  -7   3  10      207.44      203.30     11.69 o
  -6   3  10      748.38      664.61     24.79 o
  -5   3  10       64.93       78.43     18.44 o
  -4   3  10       21.52       26.83      7.31 o
  -3   3  10      119.39      138.32     11.35 o
  -2   3  10     2470.84     2670.73     46.84 o
  -1   3  10     1510.37     1398.11     19.98 o
   0   3  10      445.01      423.94      6.45 o
   1   3  10     1514.99     1375.57     17.06 o
   2   3  10     2474.35     2684.81     40.51 o
   3   3  10      118.83      136.60      6.84 o
   4   3  10       21.71       27.93      6.25 o
   6   3  10      747.34      637.19     20.50 o
   7   3  10      207.93      216.57     11.15 o
   8   3  10       81.73      102.08      7.43 o
   9   3  10       12.35       33.32      5.95 o
  10   3  10        3.64        3.57      4.76 o
  -8   4  10        5.07       13.68      5.05 o
  -7   4  10      195.87      163.02      9.99 o
  -6   4  10      110.66      126.97      9.14 o
  -5   4  10        9.59       13.00     10.84 o
  -4   4  10      555.09      503.55     22.39 o
  -3   4  10        3.65        4.16      5.24 o
  -2   4  10      530.90      591.38     17.60 o
  -1   4  10      688.64      723.59     12.72 o
   0   4  10     2005.03     1966.85     22.97 o
   1   4  10      689.55      693.92     10.37 o
   2   4  10      528.16      590.15     13.92 o
   3   4  10        3.52        8.03      4.12 o
   4   4  10      554.54      491.35     18.56 o
   6   4  10      111.45      111.37      8.29 o
   7   4  10      195.98      176.01     10.84 o
   8   4  10        5.07        9.19      4.57 o
   9   4  10        9.29       12.13      7.14 o
  10   4  10        0.38        9.52      4.76 o
  -8   5  10       34.71       48.27      6.27 o
  -7   5  10      237.57      240.43     16.66 o
  -6   5  10      269.78      232.66     12.00 o
  -5   5  10      186.34      211.94     21.83 o
  -4   5  10       73.58       78.28      9.68 o
  -3   5  10       10.46       16.66      6.18 o
  -2   5  10      858.68      944.54     25.07 o
  -1   5  10      773.91      749.86     15.55 o
   0   5  10      115.96      129.54      4.67 o
   1   5  10      773.91      757.44     13.28 o
   2   5  10      854.63      957.54     21.46 o
   3   5  10       10.38       18.31      5.01 o
   4   5  10       73.33       67.82      9.65 o
   6   5  10      269.85      260.25     13.68 o
   7   5  10      237.21      215.66     11.69 o
   8   5  10       34.80       38.29      8.33 o
   9   5  10       27.36       30.78      5.95 o
  10   5  10        8.41       10.71      4.76 o
  -9   6  10       16.79       10.71      7.14 o
  -8   6  10       15.38       21.16      7.73 o
  -7   6  10       84.00       98.68     12.49 o
  -6   6  10       53.03       42.52     10.11 o
  -5   6  10       45.76       57.47     14.71 o
  -4   6  10        9.71       16.87      9.14 o
  -3   6  10      328.36      337.15     15.13 o
  -2   6  10      697.10      686.97     18.60 o
  -1   6  10     2443.11     2493.75     36.95 o
   0   6  10     6530.04     6628.28    100.28 o
   1   6  10     2444.10     2458.42     36.81 o
   2   6  10      697.22      653.81     18.60 o
   3   6  10      327.36      334.25     27.74 o
   4   6  10        9.74        7.14     10.71 o
   6   6  10       53.04       34.43      5.94 o
   7   6  10       83.94       96.46      8.29 o
   8   6  10       15.32       12.98     11.30 o
   9   6  10       16.78       12.85      3.96 o
  -9   7  10       25.65       39.26      7.14 o
  -8   7  10        2.14        4.76      5.95 o
  -7   7  10        2.44        0.59      5.05 o
  -6   7  10      119.83      119.57      8.57 o
  -5   7  10      135.01      131.83      9.69 o
  -4   7  10      214.13      229.31     21.68 o
  -3   7  10      107.11      101.17      9.85 o
  -2   7  10      397.77      420.98     19.54 o
  -1   7  10     3431.66     3615.90     73.34 o
   0   7  10      623.28      683.67     29.57 o
   1   7  10     3434.91     3707.19     71.33 o
   2   7  10      396.08      399.14     15.72 o
   3   7  10      107.85       88.24     10.84 o
   4   7  10      214.21      189.19     23.80 o
   5   7  10      134.81      123.20      9.14 o
   6   7  10      119.74      121.93      9.65 o
   7   7  10        2.51       -4.84      4.84 o
   8   7  10        2.20       -0.95      3.96 o
   9   7  10       25.69       21.10      8.33 o
  -9   8  10       32.74       32.13      7.14 o
  -8   8  10        5.11        3.57      5.95 o
  -7   8  10        4.00        2.49      4.57 o
  -6   8  10       20.03       19.77      5.42 o
  -5   8  10       77.08       74.38     14.87 o
  -4   8  10      118.73      110.28     18.44 o
  -3   8  10       79.72       89.69     11.72 o
  -2   8  10      286.14      297.38     13.74 o
  -1   8  10      180.71      186.04     12.82 o
   0   8  10       78.64       91.46     12.38 o
   1   8  10      182.88      184.05     11.42 o
   2   8  10      286.99      271.88     21.42 o
   3   8  10       80.26       89.24     16.66 o
   5   8  10       76.85       70.39     11.30 o
   6   8  10       20.12       20.40      5.71 o
   7   8  10        4.00        2.38      6.54 o
   8   8  10        5.12        6.17      4.13 o
   9   8  10       32.86       30.77      4.57 o
  -9   9  10        7.94        8.33      4.76 o
  -8   9  10       14.49        2.38      5.95 o
  -7   9  10        7.24       -1.19      7.14 o
  -6   9  10       26.29       30.49     11.90 o
  -5   9  10       34.89       50.48      5.55 o
  -4   9  10       98.41       93.97     29.75 o
  -3   9  10       62.34       48.15     14.23 o
  -2   9  10      850.67      920.87     48.19 o
  -1   9  10        0.90        7.38      7.92 o
   0   9  10      332.63      286.22     14.78 o
   1   9  10        0.94        7.80      5.65 o
   2   9  10      848.87      899.52     47.59 o
   3   9  10       62.51       39.26     14.28 o
   5   9  10       35.10       43.48     10.71 o
   6   9  10       26.69       27.68      5.71 o
   7   9  10        7.26       16.36      4.84 o
   8   9  10       14.46        9.52      3.96 o
   9   9  10        7.93       18.11      4.76 o
  -8  10  10       12.34        8.33      5.95 o
  -7  10  10       12.59       22.61      8.33 o
  -6  10  10        4.64        9.37      4.57 o
  -5  10  10       19.93       25.96      4.71 o
  -4  10  10       60.02       56.53      5.41 o
  -3  10  10      453.61      455.89     28.80 o
  -2  10  10       50.83       78.53     22.61 o
  -1  10  10      278.40      284.37     33.32 o
   0  10  10     2264.46     2152.81     72.58 o
   1  10  10      277.76      247.49     24.99 o
   2  10  10       51.81       72.58     15.47 o
   4  10  10       61.33       50.38      6.57 o
   5  10  10       20.07       17.57      5.04 o
   6  10  10        4.46       12.54      5.04 o
   7  10  10       12.69       11.90      4.84 o
   8  10  10       12.32        6.43      3.96 o
   9  10  10       26.94       24.18      4.16 o
  -8  11  10        1.87        2.38      4.76 o
  -7  11  10        6.05       16.66      7.14 o
  -6  11  10        6.71       15.47      6.27 o
  -5  11  10       39.90       43.36      7.73 o
  -4  11  10       32.62       31.00      8.92 o
  -3  11  10      116.12      118.98     14.28 o
  -2  11  10      193.10      212.98     34.51 o
  -1  11  10       91.47      104.71     26.18 o
   4  11  10       32.50       23.91      5.71 o
   5  11  10       40.11       57.77      8.92 o
   6  11  10        6.69       12.49      4.84 o
   7  11  10        6.16        8.87      4.13 o
   8  11  10        1.86        1.19      3.96 o
  -8  12  10       18.70       14.28      4.76 o
  -7  12  10        1.12       -4.76      4.76 o
  -6  12  10       98.66       95.57      8.80 o
  -5  12  10       58.74       41.29      7.43 o
  -4  12  10       33.34       30.43      6.27 o
  -3  12  10        8.68       10.98     11.90 o
  -2  12  10       50.49       60.68     10.71 o
  -1  12  10      189.71      166.58     14.28 o
   0  12  10      816.15      706.77     29.75 o
   1  12  10      189.85      163.01     11.90 o
   2  12  10       49.92       58.30      8.33 o
   3  12  10        8.76       11.90      5.95 o
   4  12  10       32.62       26.64      4.46 o
   5  12  10       58.93       60.93      5.41 o
   6  12  10       98.86      110.61      8.29 o
   7  12  10        1.09        7.62      3.96 o
   8  12  10       18.68       19.83      3.96 o
  -8  13  10        8.28        8.33      3.57 o
  -7  13  10       27.19       24.62      4.84 o
  -6  13  10       26.44       24.69      5.94 o
  -5  13  10       31.05       33.77      6.57 o
  -4  13  10       32.83       27.98      6.27 o
  -3  13  10        3.56        3.57      7.14 o
  -2  13  10      115.38      113.04     13.09 o
  -1  13  10      253.17      220.12     15.47 o
   0  13  10        6.81        7.14      7.14 o
   1  13  10      252.55      216.55     14.28 o
   2  13  10      115.80       98.76     10.71 o
   3  13  10        3.39        5.95      5.95 o
   4  13  10       32.44       24.76      5.71 o
   5  13  10       30.91       33.78      4.71 o
   6  13  10       26.47       25.35      6.54 o
   7  13  10       27.07       41.16      8.92 o
   8  13  10        8.32        8.03      3.06 o
  -7  14  10        1.26        2.86      6.54 o
  -6  14  10       15.82       20.06      5.71 o
  -5  14  10       32.03       25.22      5.89 o
  -4  14  10       25.22       26.72      6.27 o
  -3  14  10       88.28      107.09     13.09 o
  -2  14  10       28.04       32.13      9.52 o
  -1  14  10       47.50       39.26      9.52 o
   0  14  10      373.76      392.65     21.42 o
   1  14  10       47.70       42.83      8.33 o
   2  14  10       28.41       40.45      8.33 o
   3  14  10       88.53      103.52     11.90 o
   4  14  10       25.52       34.16      6.27 o
   5  14  10       31.87       33.25      5.04 o
   6  14  10       15.86       24.42      4.84 o
   7  14  10        1.28        3.57      3.72 o
  -7  15  10        0.23       -1.19      3.57 o
  -6  15  10        4.22        4.00      7.14 o
  -5  15  10       25.21       14.96      5.71 o
  -4  15  10       35.87       44.02      9.52 o
  -3  15  10       28.76       20.23      9.52 o
  -2  15  10       16.37       10.71      8.33 o
  -1  15  10      133.44      139.21     14.28 o
   0  15  10        0.00        4.76      7.14 o
   1  15  10      133.13      129.69     13.09 o
   2  15  10       16.36       22.61      8.33 o
   3  15  10       28.56       28.56      8.33 o
   4  15  10       36.20       51.16      9.52 o
   5  15  10       25.47       24.99      9.52 o
   6  15  10        4.27        8.80      3.96 o
   7  15  10        0.22        4.76      5.95 o
  -6  16  10        7.03        6.19      3.96 o
  -5  16  10        2.11        5.95      8.33 o
  -4  16  10        0.90       -2.38      8.33 o
  -3  16  10       22.16       26.18      9.52 o
  -2  16  10       49.17       49.97     10.71 o
  -1  16  10       38.98       36.89      9.52 o
   0  16  10       14.00       26.18      8.33 o
   1  16  10       38.98       45.21      9.52 o
   2  16  10       49.06       66.63     10.71 o
   3  16  10       22.21       30.94      8.33 o
   5  16  10        2.10        1.19      7.14 o
   6  16  10        7.04        8.33      5.95 o
  -5  17  10        0.41       -2.38      7.14 o
  -4  17  10        2.49        0.00      8.33 o
  -3  17  10        0.70       -8.33      8.33 o
  -2  17  10       16.91       17.85      8.33 o
  -1  17  10       27.92       27.37      9.52 o
   0  17  10        2.80        3.57      7.14 o
   1  17  10       28.13       22.61      8.33 o
   2  17  10       16.76       28.56      8.33 o
   3  17  10        0.67        2.38      8.33 o
  -5  18  10       14.01       16.66      7.14 o
  -4  18  10       14.20       19.04      7.14 o
  -3  18  10        1.47        9.52      8.33 o
  -2  18  10        4.98        1.19      8.33 o
  -1  18  10       16.45       19.04      9.52 o
   0  18  10       66.08       61.87     10.71 o
   1  18  10       16.39       27.37      9.52 o
   2  18  10        5.00       -3.57      8.33 o
  -4  19  10        5.89       19.04      5.95 o
  -3  19  10        1.89        5.95      7.14 o
  -1  19  10        4.58       20.23      8.33 o
   0  19  10       22.90       20.23      8.33 o
   1  19  10        4.61        7.14      8.33 o
   2  19  10       29.56       22.61      8.33 o
  -3  20  10        0.95        1.19      5.95 o
  -2  20  10        7.76       15.47      7.14 o
  -1  20  10        7.30       21.42      7.14 o
   0  20  10        1.35        7.14      7.14 o
   1  20  10        7.30        9.52      7.14 o
   1   0  11      140.87      141.46      4.68 o
   2   0  11        3.66        0.04      2.80 o
   3   0  11       23.55       22.61      6.18 o
   4   0  11      116.31       99.32     10.95 o
   5   0  11       56.26       59.49     16.66 o
   6   0  11       37.46       49.47      8.70 o
   7   0  11       15.08       24.99      8.33 o
   8   0  11       41.83       35.70      8.33 o
   9   0  11        4.75        5.95      5.95 o
  10   0  11        0.63        5.95      4.76 o
  -9   1  11       22.97       28.56      7.14 o
  -8   1  11      136.34      120.17     11.90 o
  -7   1  11       91.16       97.57     11.90 o
  -6   1  11      201.86      168.07     12.96 o
  -5   1  11       13.96       16.66     13.09 o
  -4   1  11      660.62      770.82     27.41 o
  -3   1  11       67.22       65.53      8.19 o
  -2   1  11     1083.49     1189.89     32.96 o
  -1   1  11       45.84       43.50      2.80 o
   0   1  11     1929.44     1991.26     22.74 o
   1   1  11       46.35       41.91      2.88 o
   2   1  11     1080.79     1176.39     23.66 o
   3   1  11       67.49       76.18     13.75 o
   4   1  11      659.82      672.26     46.40 o
   5   1  11       13.89       27.37     14.28 o
   6   1  11      201.05      189.65     10.49 o
   7   1  11       91.20       82.72      8.33 o
   8   1  11      135.99      126.12     11.90 o
   9   1  11       23.00       32.13      7.14 o
  10   1  11        0.23        5.95      4.76 o
  -9   2  11        5.96        5.95      5.95 o
  -8   2  11       48.11       49.97      8.33 o
  -7   2  11       15.82       22.61      7.14 o
  -6   2  11      101.69       91.41      8.29 o
  -5   2  11      210.19      187.32     19.65 o
  -4   2  11        5.55       14.62      7.21 o
  -3   2  11      354.98      396.76     17.57 o
  -2   2  11      310.62      339.51     14.39 o
  -1   2  11      772.11      761.82     11.88 o
   0   2  11      685.71      723.69     10.38 o
   1   2  11      771.83      770.03     11.57 o
   2   2  11      312.62      323.80      8.90 o
   3   2  11      356.10      392.09     11.76 o
   4   2  11        5.60       18.47      8.80 o
   5   2  11      210.03      210.60     23.80 o
   6   2  11      101.90      103.59      8.29 o
   7   2  11       15.84       11.30      4.84 o
   8   2  11       48.84       65.13      6.57 o
   9   2  11        5.95       -2.38      5.95 o
  10   2  11        3.60        2.38      4.76 o
  -9   3  11        1.81       -3.57      5.95 o
  -8   3  11       18.44       24.99      8.33 o
  -7   3  11       57.56       53.02      7.11 o
  -6   3  11       10.73       13.91      5.42 o
  -5   3  11       98.42      112.32     23.80 o
  -4   3  11       29.42       28.78      7.70 o
  -3   3  11      278.90      359.31     17.94 o
  -2   3  11      667.30      710.60     23.10 o
  -1   3  11     1791.66     1839.50     37.55 o
   0   3  11      483.41      467.22      8.51 o
   1   3  11     1792.20     1821.15     27.41 o
   2   3  11      667.33      658.20     13.99 o
   3   3  11      278.74      343.21     12.27 o
   4   3  11       29.56       26.28      9.14 o
   6   3  11       10.65       11.20      6.54 o
   7   3  11       57.43       56.42      6.82 o
   8   3  11       18.23       24.98      5.42 o
   9   3  11        1.82       -0.13      3.72 o
  10   3  11        2.04        5.95      4.76 o
  -9   4  11        0.62        7.14      4.76 o
  -8   4  11       41.97       54.54      8.92 o
  -7   4  11        2.13        3.57      5.05 o
  -6   4  11       71.97       79.37      7.11 o
  -5   4  11       92.36       99.78     16.26 o
  -4   4  11        7.21        7.72      6.95 o
  -3   4  11        8.99        1.98      5.50 o
  -2   4  11     4219.85     4610.38    102.49 o
  -1   4  11     3526.76     3750.05     56.19 o
   0   4  11        2.24        3.19      2.37 o
   1   4  11     3523.71     3653.14     45.87 o
   2   4  11     4219.56     4524.31     77.63 o
   3   4  11        8.70        2.17      3.69 o
   4   4  11        7.38       -1.25      5.87 o
   6   4  11       72.39       93.14     17.25 o
   7   4  11        2.20        4.96      8.33 o
   8   4  11       42.26       38.07     10.11 o
   9   4  11        0.64        1.19      3.72 o
  10   4  11        1.96        9.52      4.76 o
  -8   5  11       13.51       29.50      5.35 o
  -7   5  11      138.19      138.93      9.14 o
  -6   5  11      263.91      257.00     12.54 o
  -5   5  11       56.07       61.61     17.85 o
  -4   5  11      128.26      151.81     28.56 o
  -3   5  11      115.78      122.43     11.85 o
  -2   5  11      107.28      124.14     19.45 o
  -1   5  11      569.49      691.14     15.09 o
   0   5  11        0.32        7.27      3.95 o
   1   5  11      570.63      685.51     12.86 o
   2   5  11      107.79      114.64      7.20 o
   3   5  11      117.04      113.46      8.88 o
   4   5  11      129.04      128.53     12.54 o
   6   5  11      264.09      234.52     12.00 o
   7   5  11      138.25      144.97      9.99 o
   8   5  11       13.37        8.98      4.57 o
   9   5  11        0.85        3.17      7.14 o
  10   5  11        7.39       13.09      4.76 o
  -9   6  11        4.29        4.76      5.95 o
  -8   6  11        0.88       19.81     17.25 o
  -7   6  11       28.56       41.04      5.95 o
  -6   6  11      325.50      290.08     12.86 o
  -5   6  11       75.76       64.43     36.89 o
  -4   6  11      441.68      461.41     27.61 o
  -3   6  11      796.24      881.20     26.13 o
  -2   6  11     1274.51     1307.65     32.35 o
  -1   6  11      309.46      338.71     16.34 o
   0   6  11      439.81      366.45     21.12 o
   1   6  11      311.19      306.15     11.07 o
   2   6  11     1271.04     1306.95     34.51 o
   3   6  11      796.37      873.37     26.05 o
   4   6  11      441.79      421.21     30.94 o
   5   6  11       75.70       63.77      8.33 o
   6   6  11      326.20      314.40     13.71 o
   7   6  11       28.93       30.19      5.71 o
   8   6  11        0.90       -4.13      4.13 o
   9   6  11        4.18        2.25      4.16 o
  -9   7  11        5.24        3.57      5.95 o
  -8   7  11        7.50        5.30      4.57 o
  -7   7  11       12.42       12.33      4.57 o
  -6   7  11       12.75       21.23      5.42 o
  -5   7  11      207.91      162.88      9.43 o
  -4   7  11       91.96       58.61     13.41 o
  -3   7  11      192.41      220.12     14.94 o
  -2   7  11      324.71      339.62     14.34 o
  -1   7  11       62.13       58.73      8.19 o
   0   7  11      135.56      162.44     14.72 o
   1   7  11       62.72       59.92      7.49 o
   2   7  11      325.52      281.88     16.01 o
   3   7  11      191.73      199.86     15.55 o
   4   7  11       91.39       65.44     15.47 o
   5   7  11      208.33      170.56     11.30 o
   6   7  11       13.05        8.73      9.52 o
   7   7  11       12.43        3.37      5.95 o
   8   7  11        7.52        4.76      3.96 o
   9   7  11        5.27        4.49      3.72 o
  -9   8  11        1.16        2.38      4.76 o
  -8   8  11        1.56       -3.57      5.95 o
  -7   8  11        2.37        5.84      4.57 o
  -6   8  11      129.86      115.71      8.57 o
  -5   8  11        8.91        3.57      4.21 o
  -4   8  11      206.05      201.82     21.34 o
  -3   8  11        1.59        0.32      9.14 o
  -2   8  11      545.17      580.64     23.22 o
  -1   8  11      756.48      683.84     24.88 o
   0   8  11     2567.24     2642.18     63.26 o
   1   8  11      755.24      695.12     23.22 o
   2   8  11      545.77      541.98     24.81 o
   3   8  11        1.63        8.33     11.90 o
   5   8  11        8.88       10.71      7.73 o
   6   8  11      129.36      107.52      8.57 o
   7   8  11        2.37       -0.24      3.96 o
   8   8  11        1.53        6.66      3.96 o
   9   8  11        1.20        7.27      6.54 o
  -9   9  11        5.50        4.76      4.76 o
  -8   9  11        0.68        5.95      5.95 o
  -7   9  11       14.51       19.94      5.42 o
  -6   9  11       43.06       38.04      6.27 o
  -5   9  11        4.43       -1.84      7.14 o
  -4   9  11       18.70       14.90      5.20 o
  -3   9  11      114.53       87.97     15.72 o
  -2   9  11      254.85      302.26     23.15 o
  -1   9  11      204.81      155.87     24.99 o
   0   9  11       19.37       12.65      5.81 o
   1   9  11      205.25      163.00     16.66 o
   2   9  11      254.78      247.49     24.99 o
   4   9  11       18.51       29.46      5.71 o
   5   9  11        4.38        1.51      4.13 o
   6   9  11       43.00       42.06      8.33 o
   7   9  11       14.34       16.86      4.84 o
   8   9  11        0.70        1.90      3.96 o
   9   9  11        5.52        7.14      4.16 o
  -9  10  11        5.59        5.95      4.76 o
  -8  10  11        6.17        0.00      4.76 o
  -7  10  11        3.84       11.90      7.14 o
  -6  10  11       49.77       64.71      6.57 o
  -5  10  11       75.91       61.28      5.75 o
  -4  10  11       62.43       68.55      5.93 o
  -3  10  11      601.99      605.57     54.14 o
  -2  10  11      230.84      260.58     35.70 o
  -1  10  11      224.28      236.78     33.32 o
   0  10  11     1627.81     1821.66     91.62 o
   1  10  11      224.30      220.12     23.80 o
   4  10  11       62.87       52.41      6.57 o
   5  10  11       75.96       71.40      9.52 o
   6  10  11       49.85       58.53      6.82 o
   7  10  11        3.83        0.95      3.96 o
   8  10  11        6.15        4.76      3.96 o
   9  10  11        5.58        6.12      5.35 o
  -8  11  11        9.71       10.71      4.76 o
  -7  11  11       15.52       13.09      5.95 o
  -6  11  11        8.58        5.44      5.71 o
  -5  11  11       51.64       57.71      7.96 o
  -4  11  11        1.50       -2.97      5.05 o
  -3  11  11      116.42      138.95      9.65 o
  -2  11  11       21.01        7.51      9.52 o
  -1  11  11       78.74       69.01     23.80 o
   2  11  11       20.95       17.85      5.95 o
   4  11  11        1.39        1.29      4.84 o
   5  11  11       51.98       36.21      5.71 o
   6  11  11        8.51        4.16      4.84 o
   7  11  11       15.44       19.77      4.84 o
   8  11  11        9.73        9.52      4.76 o
  -8  12  11        0.54        4.76      4.76 o
  -7  12  11        4.42        5.95      5.95 o
  -6  12  11       12.42       23.05      9.52 o
  -5  12  11        5.66       -2.20      5.42 o
  -4  12  11       12.13       14.92      5.42 o
  -3  12  11       92.86       87.82      7.96 o
  -2  12  11       68.58       71.39     10.71 o
  -1  12  11       47.54       54.73      9.52 o
   0  12  11        1.68        8.33      5.95 o
   1  12  11       47.85       65.44      9.52 o
   2  12  11       68.57       60.68      8.33 o
   3  12  11       92.63      101.14     10.71 o
   4  12  11       12.34       12.30      4.12 o
   5  12  11        5.65        5.45      3.39 o
   6  12  11       12.44       12.58      3.58 o
   7  12  11        4.39        6.19      3.96 o
   8  12  11        0.54       -0.30      3.57 o
  -8  13  11        1.75        0.00      3.57 o
  -7  13  11        2.74       11.90      4.76 o
  -6  13  11        5.11        1.65      5.04 o
  -5  13  11       15.54       25.64      6.27 o
  -4  13  11        8.84       10.11      7.73 o
  -3  13  11       10.77        8.97      7.14 o
  -2  13  11       53.27       49.97      9.52 o
  -1  13  11       73.13       80.91     10.71 o
   0  13  11       27.94       24.99      7.14 o
   1  13  11       73.70       71.39      9.52 o
   2  13  11       53.31       55.92      8.33 o
   3  13  11       10.56       21.42      7.14 o
   4  13  11        8.70       12.24      5.71 o
   5  13  11       15.70       19.13      4.01 o
   6  13  11        5.15        6.27      5.35 o
   7  13  11        2.73        8.33      3.96 o
   8  13  11        1.74        0.00      2.86 o
  -7  14  11        5.58        0.00      4.76 o
  -6  14  11       16.06       18.15     11.90 o
  -5  14  11        3.61       10.11     10.11 o
  -4  14  11       11.83       11.90      5.89 o
  -3  14  11      180.27      198.70     16.66 o
  -2  14  11       63.78       66.63     10.71 o
  -1  14  11      103.73       95.19     11.90 o
   0  14  11      534.31      461.66     23.80 o
   1  14  11      103.69      105.90     11.90 o
   2  14  11       64.13       92.81     10.71 o
   3  14  11      180.21      214.17     14.28 o
   4  14  11       11.91        4.76      7.14 o
   5  14  11        3.70        9.18      5.71 o
   6  14  11       16.15       17.33      7.73 o
   7  14  11        5.53        6.35      3.72 o
  -7  15  11        1.56        0.00      3.57 o
  -6  15  11        6.72        9.30      4.13 o
  -5  15  11        2.39        5.06      4.84 o
  -4  15  11       10.57        5.95      8.33 o
  -3  15  11        9.06        1.19      7.14 o
  -2  15  11      106.41      123.74     14.28 o
  -1  15  11       37.82       65.44     11.90 o
   0  15  11       74.59       80.91     10.71 o
   1  15  11       38.07       42.83      9.52 o
   2  15  11      106.16      122.55     11.90 o
   3  15  11        9.08       11.90      7.14 o
   4  15  11       10.59        5.95      7.14 o
   5  15  11        2.41        0.00      7.14 o
   6  15  11        6.69       13.09      7.14 o
   7  15  11        1.55        4.76      4.76 o
  -6  16  11        5.79        9.76      3.96 o
  -5  16  11        9.39        7.14      8.33 o
  -4  16  11        6.49       10.71      8.33 o
  -3  16  11       45.27       58.30     10.71 o
  -2  16  11       26.43       39.26      9.52 o
  -1  16  11       24.18       28.56      9.52 o
   0  16  11      389.04      393.84     22.61 o
   1  16  11       24.29       24.99      8.33 o
   2  16  11       26.19       36.89      8.33 o
   3  16  11       45.35       46.40      9.52 o
   4  16  11        6.39        3.57      7.14 o
   6  16  11        5.75        5.95      5.95 o
  -5  17  11        5.77        1.19      7.14 o
  -4  17  11       26.38       30.94      8.33 o
  -3  17  11        8.56        1.19      8.33 o
  -2  17  11      148.48      130.88     14.28 o
  -1  17  11       13.96       13.09      8.33 o
   0  17  11        7.17       11.90      8.33 o
   1  17  11       14.05        7.14      8.33 o
   2  17  11      148.66      145.16     13.09 o
   3  17  11        8.60        9.52      7.14 o
  -5  18  11        4.99        3.57      5.95 o
  -4  18  11       12.36        8.33      7.14 o
  -3  18  11       13.29       19.04      8.33 o
  -2  18  11       21.93       24.99      9.52 o
  -1  18  11       17.06       15.47      8.33 o
   0  18  11       19.35       16.66      8.33 o
   1  18  11       16.87       20.23      9.52 o
   2  18  11       21.97       26.18      8.33 o
   3  18  11       13.31        9.52      8.33 o
  -4  19  11        0.97        5.95      5.95 o
  -3  19  11        1.45       -2.38      5.95 o
  -2  19  11        3.31        1.19      7.14 o
  -1  19  11       22.25       16.66      8.33 o
   0  19  11        1.43        7.14      7.14 o
   1  19  11       22.41       15.47      8.33 o
   2  19  11        3.29        3.57      7.14 o
  -2  20  11        4.11        3.57      5.95 o
  -1  20  11        7.46       10.71      7.14 o
   0  20  11       30.19       26.18      7.14 o
   1  20  11        7.52        5.95      7.14 o
   0   0  12       68.99       55.90      5.83 o
   1   0  12       46.28       41.72      4.96 o
   2   0  12     1597.34     1581.73     41.43 o
   3   0  12     2300.75     2249.92     57.23 o
   4   0  12     1335.32     1407.70     41.40 o
   5   0  12      153.57      146.35     22.61 o
   6   0  12     1203.71     1006.10     27.26 o
   7   0  12       71.85       55.92      9.52 o
   8   0  12       14.89       24.99      7.14 o
   9   0  12        2.02        4.76      5.95 o
  10   0  12        1.59       15.47      4.76 o
  -9   1  12        4.78        7.14      5.95 o
  -8   1  12        5.98       -1.19      5.95 o
  -7   1  12       58.78       71.39     10.71 o
  -6   1  12      451.96      449.76     22.61 o
  -5   1  12      114.71      123.74     21.42 o
  -4   1  12      392.47      335.28     18.03 o
  -3   1  12      511.00      579.82     22.91 o
  -2   1  12     1025.69      995.06     29.52 o
  -1   1  12     1058.15     1089.35     17.84 o
   0   1  12       25.80       31.85      2.76 o
   1   1  12     1057.83     1058.88     15.71 o
   2   1  12     1026.91     1004.17     24.24 o
   3   1  12      510.63      584.91     21.70 o
   4   1  12      394.44      328.12     27.96 o
   5   1  12      114.51       88.05     19.04 o
   6   1  12      451.24      434.13     15.55 o
   7   1  12       58.64       70.78      7.14 o
   8   1  12        5.85        2.38      7.14 o
   9   1  12        4.80        0.00      5.95 o
  10   1  12        1.39        4.76      4.76 o
  -9   2  12        4.87        4.76      5.95 o
  -8   2  12       43.14       35.70      8.33 o
  -7   2  12      142.20      132.07     13.09 o
  -6   2  12       53.45       58.12      7.11 o
  -5   2  12      124.73      116.36     16.87 o
  -4   2  12      485.94      495.27     23.49 o
  -3   2  12      239.07      277.51     15.08 o
  -2   2  12     8515.35     9005.36    187.63 o
  -1   2  12      961.12     1061.75     19.36 o
   0   2  12      109.76      132.20      5.69 o
   1   2  12      960.24     1078.16     17.51 o
   2   2  12     8517.76     8726.91    121.24 o
   3   2  12      238.69      263.52     23.13 o
   4   2  12      483.04      476.07     26.18 o
   5   2  12      124.52      129.69     21.42 o
   6   2  12       53.99       42.50      5.94 o
   7   2  12      142.22      136.62      9.65 o
   8   2  12       43.52       50.13      5.71 o
   9   2  12        4.89        7.14      5.95 o
  10   2  12        1.31        5.95      4.76 o
  -9   3  12       10.52        7.14      5.95 o
  -8   3  12       10.03       15.47      7.14 o
  -7   3  12       39.62       44.73      6.57 o
  -6   3  12      140.56      132.47     23.80 o
  -5   3  12       18.11       22.53     12.29 o
  -4   3  12      240.77      245.36     19.36 o
  -3   3  12      164.35      193.39     13.63 o
  -2   3  12      234.38      274.76     13.92 o
  -1   3  12      162.76      159.47      6.95 o
   0   3  12       45.55       54.95      4.94 o
   1   3  12      163.36      153.62      5.74 o
   2   3  12      235.52      251.09      8.36 o
   3   3  12      164.07      164.54      9.07 o
   4   3  12      242.20      239.48     41.05 o
   6   3  12      141.05      111.85      8.57 o
   7   3  12       39.46       44.62     13.68 o
   8   3  12       10.05       12.87      4.57 o
   9   3  12       10.46        5.95      4.21 o
  10   3  12        0.99        7.14      4.76 o
  -9   4  12        0.50        4.76      4.76 o
  -8   4  12       62.36       71.92      7.11 o
  -7   4  12       56.52       68.57      7.43 o
  -6   4  12      858.46      749.05     27.37 o
  -5   4  12       13.87       19.75     12.29 o
  -4   4  12       79.57       58.96     11.66 o
  -3   4  12      387.85      369.24     17.76 o
  -2   4  12      116.30      120.17     14.86 o
  -1   4  12      107.14      152.47      7.12 o
   0   4  12      201.19      202.80      9.43 o
   1   4  12      106.99      153.43      5.63 o
   2   4  12      115.74       99.32      6.60 o
   3   4  12      388.43      359.86     13.38 o
   4   4  12       77.51       58.30     15.47 o
   6   4  12      858.69      752.52     36.29 o
   7   4  12       56.84       67.09     11.30 o
   8   4  12       62.37       63.62      7.14 o
   9   4  12        0.49       -3.37      3.37 o
  -9   5  12        1.99        1.19      4.76 o
  -8   5  12       28.13       23.80      7.14 o
  -7   5  12      201.01      182.82     10.55 o
  -6   5  12      175.84      198.76     11.15 o
  -5   5  12      281.10      269.55     29.29 o
  -4   5  12       78.98       57.34     12.54 o
  -3   5  12        3.73       -1.38      5.93 o
  -2   5  12       38.35       33.25      6.62 o
  -1   5  12       54.09       63.95      6.50 o
   0   5  12       39.29       36.55      6.01 o
   1   5  12       53.45       59.11      4.64 o
   2   5  12       38.84       27.83      4.71 o
   3   5  12        3.71       13.71      5.93 o
   4   5  12       79.51       54.73     14.28 o
   5   5  12      280.80      264.15     15.47 o
   6   5  12      175.61      187.50     11.15 o
   7   5  12      200.46      193.84     10.84 o
   8   5  12       27.97       23.96      5.35 o
   9   5  12        2.02        2.38      3.37 o
  -9   6  12        2.04        9.52      5.95 o
  -8   6  12       37.74       34.96      6.54 o
  -7   6  12        0.43        0.65      4.57 o
  -6   6  12       50.31       59.05      6.57 o
  -5   6  12       28.92       30.31      6.54 o
  -4   6  12       13.36       10.46      9.99 o
  -3   6  12      161.73      212.43     14.08 o
  -2   6  12      137.43      159.74     10.61 o
  -1   6  12      603.29      665.41     20.28 o
   0   6  12      230.65      218.82     10.47 o
   1   6  12      602.14      684.42     22.10 o
   2   6  12      137.20      137.97     10.67 o
   3   6  12      161.36      200.45     12.19 o
   4   6  12       13.38       21.42     13.09 o
   5   6  12       29.00       45.82      7.14 o
   6   6  12       50.43       48.56      6.57 o
   7   6  12        0.42       -0.97      4.13 o
   8   6  12       37.70       35.04      5.42 o
   9   6  12        2.04       -2.55      2.86 o
  -9   7  12        5.47        9.52      5.95 o
  -8   7  12        7.34        8.33      4.57 o
  -7   7  12        5.42       11.79      4.57 o
  -6   7  12       14.16       10.53      5.42 o
  -5   7  12      223.42      203.30     17.25 o
  -4   7  12       40.73       53.95     13.86 o
  -3   7  12       24.24       37.41      9.57 o
  -2   7  12      112.36      110.31     11.18 o
  -1   7  12       22.45       35.53      8.29 o
   0   7  12       53.10       73.10     10.49 o
   1   7  12       22.80       35.63      6.80 o
   2   7  12      113.10      121.59     10.43 o
   3   7  12       24.03       36.89     13.09 o
   5   7  12      223.10      202.47     11.15 o
   6   7  12       13.95       11.90      7.14 o
   7   7  12        5.32        8.23      4.84 o
   8   7  12        7.25        7.62      3.96 o
   9   7  12        5.49        5.55      3.72 o
  -9   8  12       12.90        8.33      4.76 o
  -8   8  12       17.58       17.52      4.76 o
  -7   8  12        7.89        7.68      4.57 o
  -6   8  12        1.07       -0.43      4.57 o
  -5   8  12       43.08       37.13      9.52 o
  -4   8  12       85.77       77.04      6.50 o
  -3   8  12      444.80      481.56     40.45 o
  -2   8  12      127.52      115.10     15.14 o
  -1   8  12      103.10      121.65     23.20 o
   0   8  12        3.32        2.25      7.43 o
   1   8  12      103.77      104.67     10.02 o
   2   8  12      128.39      126.12     19.04 o
   3   8  12      444.40      430.72     33.32 o
   4   8  12       85.73      102.33      9.52 o
   5   8  12       43.24       33.84      7.14 o
   6   8  12        0.96       -0.54      4.13 o
   7   8  12        7.85        4.33      7.14 o
   8   8  12       17.58       24.68      7.14 o
   9   8  12       12.94       11.28      2.86 o
  -9   9  12        1.86        7.14      4.76 o
  -8   9  12        6.11        3.57      5.95 o
  -7   9  12        2.07        7.57      4.57 o
  -6   9  12        8.27       23.08     11.30 o
  -5   9  12       49.89       41.52      6.27 o
  -4   9  12       13.08       28.71      9.01 o
  -3   9  12       92.13      114.50     19.04 o
  -2   9  12      985.52      926.60     68.42 o
  -1   9  12      205.21      189.19     29.75 o
   0   9  12        0.08        7.14     15.47 o
   1   9  12      205.94      202.07     18.28 o
   2   9  12      983.42      885.25     49.97 o
   4   9  12       13.17       27.48     17.85 o
   5   9  12       49.59       37.72      5.94 o
   6   9  12        8.31       11.01      4.84 o
   7   9  12        2.07       -0.87      4.13 o
   8   9  12        6.05        9.99      6.54 o
   9   9  12        1.87        0.00      2.86 o
  -8  10  12       21.23       20.23      5.95 o
  -7  10  12        5.36        3.57      5.95 o
  -6  10  12        8.33       15.68      4.57 o
  -5  10  12       23.03       17.69      5.65 o
  -4  10  12      213.23      217.21      9.62 o
  -3  10  12       81.52       85.25      7.47 o
  -2  10  12      136.64      127.31     28.56 o
  -1  10  12       53.54       61.87     21.42 o
   0  10  12      210.15      157.06     28.56 o
   4  10  12      213.87      234.55     11.15 o
   5  10  12       23.13       25.51      5.04 o
   6  10  12        8.32        6.60      4.13 o
   7  10  12        5.39       -1.08      4.13 o
   8  10  12       21.32       17.52      3.96 o
  -8  11  12        8.86       14.28      4.76 o
  -7  11  12        1.14        4.76      5.95 o
  -6  11  12       12.74       24.99      7.14 o
  -5  11  12       91.19       87.91      9.14 o
  -4  11  12       92.61       81.31      8.92 o
  -3  11  12       33.24       27.43      6.27 o
  -2  11  12       66.91       57.64      8.99 o
  -1  11  12       21.54       23.89      6.84 o
   1  11  12       21.69       29.75      7.14 o
   2  11  12       67.73       52.35      8.33 o
   4  11  12       92.19       91.26     13.68 o
   5  11  12       91.18       84.71      8.33 o
   6  11  12       12.89       16.65      4.84 o
   7  11  12        1.15        2.62      3.96 o
   8  11  12        8.82       12.96      3.72 o
  -8  12  12       10.87       15.47      4.76 o
  -7  12  12        7.56        3.57      4.76 o
  -6  12  12        0.17        2.47      5.04 o
  -5  12  12       42.72       42.79      7.11 o
  -4  12  12       22.49       14.11      5.71 o
  -3  12  12       64.82       57.11      7.57 o
  -2  12  12      178.20      151.11     14.28 o
  -1  12  12      352.44      305.79     19.04 o
   0  12  12     1172.12     1055.39     41.64 o
   1  12  12      352.07      308.17     17.85 o
   2  12  12      176.98      160.63     13.09 o
   3  12  12       65.11       53.54      8.33 o
   4  12  12       22.78       16.88      4.15 o
   5  12  12       42.63       45.75      4.84 o
   6  12  12        0.19        4.08      3.46 o
   7  12  12        7.50       11.29     11.90 o
   8  12  12       10.84        9.18      2.86 o
  -7  13  12       17.71        8.33      4.76 o
  -6  13  12        2.91        3.39      5.95 o
  -5  13  12        5.60        4.66      4.84 o
  -4  13  12       13.49        9.70      5.42 o
  -3  13  12       13.32       21.42      5.89 o
  -2  13  12       31.07       39.26      9.52 o
  -1  13  12       98.06      108.28     11.90 o
   0  13  12       12.82        9.52      7.14 o
   1  13  12       97.65      116.61     11.90 o
   2  13  12       30.98       27.37      7.14 o
   3  13  12       13.32        5.95      5.95 o
   4  13  12       13.25       15.47      7.14 o
   5  13  12        5.56        3.90      3.58 o
   6  13  12        2.92        6.66      5.35 o
   7  13  12       17.60       18.37      8.33 o
  -7  14  12        4.06        4.76      4.76 o
  -6  14  12        3.95        3.35      4.13 o
  -5  14  12        0.02       -4.84      4.84 o
  -4  14  12        1.08       -1.19      5.05 o
  -3  14  12       44.31       51.16     10.71 o
  -2  14  12       88.70       80.91     11.90 o
  -1  14  12       34.35       28.56      8.33 o
   0  14  12      135.73      132.07     13.09 o
   1  14  12       34.43       26.18      8.33 o
   2  14  12       89.15      117.79     11.90 o
   3  14  12       44.31       61.87      9.52 o
   4  14  12        1.12       -4.76      5.95 o
   5  14  12        0.02        7.60      9.52 o
   6  14  12        3.94        8.57      4.76 o
   7  14  12        4.03        2.04      2.86 o
  -6  15  12        0.21        4.43      7.73 o
  -5  15  12        0.81        0.59      4.84 o
  -4  15  12       61.61       59.49     10.71 o
  -3  15  12        6.92        5.95      8.33 o
  -2  15  12      336.72      355.76     21.42 o
  -1  15  12       62.42       88.05     11.90 o
   0  15  12       11.24       16.66      7.14 o
   1  15  12       63.23       60.68      9.52 o
   2  15  12      336.75      317.69     19.04 o
   3  15  12        6.76        3.57      5.95 o
   4  15  12       61.70       67.82      9.52 o
   5  15  12        0.86        1.19      7.14 o
   6  15  12        0.20        3.57      7.14 o
  -6  16  12        1.90       15.23      4.16 o
  -5  16  12        3.64        5.95      7.14 o
  -4  16  12       21.11       19.04      9.52 o
  -3  16  12       45.37       35.70      9.52 o
  -2  16  12       42.09       44.02      9.52 o
  -1  16  12       14.76       15.47      8.33 o
   0  16  12       66.10       60.68     10.71 o
   1  16  12       14.73       11.90      7.14 o
   2  16  12       41.83       23.80      8.33 o
   3  16  12       45.44       42.83      9.52 o
   4  16  12       21.15       23.80      8.33 o
  -5  17  12       10.08        8.33      7.14 o
  -4  17  12        2.17        3.57      7.14 o
  -3  17  12        2.59       -5.95      7.14 o
  -2  17  12       11.97       23.80      9.52 o
  -1  17  12       25.43       21.42      9.52 o
   0  17  12        6.00        7.14      7.14 o
   1  17  12       25.75       22.61      8.33 o
   2  17  12       12.00       24.99      8.33 o
   3  17  12        2.60        7.14      7.14 o
   4  17  12        2.17        4.76      7.14 o
  -4  18  12        0.27       16.66      7.14 o
  -3  18  12        3.75       -1.19      7.14 o
  -2  18  12       15.13       20.23      8.33 o
  -1  18  12        3.41        8.33      8.33 o
   0  18  12       46.83       44.02      9.52 o
   1  18  12        3.42        7.14      8.33 o
   2  18  12       15.09       15.47      8.33 o
   3  18  12        3.79        1.19      7.14 o
  -3  19  12        4.94        4.76      5.95 o
  -2  19  12        9.97        8.33      7.14 o
  -1  19  12        8.73        7.14      7.14 o
   0  19  12       20.53       22.61      8.33 o
   1  19  12        8.60        3.57      7.14 o
   2  19  12        9.95       13.09      7.14 o
  -2  20  12        7.95        2.38      5.95 o
  -1  20  12        6.08        1.19      5.95 o
   0  20  12       14.59       30.94      7.14 o
   1  20  12        6.09        4.76      5.95 o
   1   0  13       15.20       19.04      3.36 o
   2   0  13       66.62       95.66      9.27 o
   3   0  13      409.05      423.27     29.65 o
   4   0  13        0.09        1.19      9.52 o
   5   0  13        3.64       -1.19     13.09 o
   6   0  13       56.27       76.12      7.11 o
   7   0  13      114.69      116.61     11.90 o
   8   0  13        0.84       -5.95      7.14 o
   9   0  13        8.02        7.14      5.95 o
  -9   1  13       16.83       15.47      5.95 o
  -8   1  13        0.74        5.95      7.14 o
  -7   1  13       25.12       34.51      8.33 o
  -6   1  13      726.27      669.88     29.75 o
  -5   1  13       60.26       77.34     19.04 o
  -4   1  13      129.78      141.63     15.72 o
  -3   1  13      841.51      856.92     29.06 o
  -2   1  13      468.41      585.15     40.89 o
  -1   1  13     1407.25     1402.54     27.22 o
   0   1  13     1949.26     1688.43     32.53 o
   1   1  13     1406.89     1449.13     24.78 o
   2   1  13      467.12      549.45     37.80 o
   3   1  13      839.72      855.12     28.36 o
   4   1  13      129.10      141.59     20.23 o
   5   1  13       60.22       61.87     17.85 o
   6   1  13      726.39      709.50     21.34 o
   7   1  13       25.26       40.83      5.71 o
   8   1  13        0.70       -5.95      5.95 o
   9   1  13       16.86       10.71      5.95 o
  -9   2  13        5.93       11.90      5.95 o
  -8   2  13      151.64      155.87     13.09 o
  -7   2  13       36.84       39.26      8.33 o
  -6   2  13       91.54       94.79     16.66 o
  -5   2  13      542.96      569.94     41.64 o
  -4   2  13      552.28      523.22     27.95 o
  -3   2  13      281.80      308.39     16.40 o
  -2   2  13     2655.34     2882.18     68.41 o
  -1   2  13      769.72      713.88     16.69 o
   0   2  13     3729.28     4218.16     72.14 o
   1   2  13      773.53      716.48     13.40 o
   2   2  13     2662.85     2807.40     47.94 o
   3   2  13      281.59      270.10     28.56 o
   4   2  13      552.57      554.47     35.70 o
   5   2  13      543.80      498.55     38.08 o
   6   2  13       91.49       87.13      7.43 o
   7   2  13       36.96       47.33      6.57 o
   8   2  13      152.18      149.70      7.96 o
   9   2  13        5.93       14.28      5.95 o
  -9   3  13        2.26        4.76      4.76 o
  -8   3  13       39.13       42.83      8.33 o
  -7   3  13      167.24      181.48     10.55 o
  -6   3  13       65.91       61.30     13.68 o
  -5   3  13       16.51        8.96     18.44 o
  -4   3  13       39.74       45.96     13.68 o
  -3   3  13      301.75      311.24     16.76 o
  -2   3  13      686.49      631.72     22.65 o
  -1   3  13      212.87      258.59     10.53 o
   0   3  13       46.32       53.95      5.77 o
   1   3  13      211.87      238.83      7.36 o
   2   3  13      683.63      608.45     16.24 o
   3   3  13      302.79      305.94     14.60 o
   4   3  13       39.90       30.94     13.09 o
   6   3  13       66.08       62.66      7.14 o
   7   3  13      166.78      174.29      9.99 o
   8   3  13       38.68       55.64      5.71 o
   9   3  13        2.26        1.85      4.76 o
  -9   4  13        0.92        0.00      4.76 o
  -8   4  13      129.04      144.73      8.57 o
  -7   4  13        1.81        7.14      5.05 o
  -6   4  13       77.43       96.04      8.29 o
  -5   4  13       76.02       73.24      8.18 o
  -4   4  13      143.96      135.21     16.58 o
  -3   4  13       76.06      102.92     11.35 o
  -2   4  13      423.82      444.54     18.72 o
  -1   4  13       69.17       68.83     11.74 o
   0   4  13     1375.12     1384.36     32.35 o
   1   4  13       68.96       62.53      5.87 o
   2   4  13      423.03      432.22     13.46 o
   3   4  13       76.13       83.01      9.27 o
   4   4  13      143.44      136.83     20.23 o
   5   4  13       75.88       88.09      7.43 o
   6   4  13       77.57       86.82     19.04 o
   7   4  13        1.76        2.14      3.96 o
   8   4  13      129.62      143.29      8.29 o
   9   4  13        0.93       -1.78      5.35 o
  -9   5  13        0.45        5.95      4.76 o
  -8   5  13        9.62       14.08      4.84 o
  -7   5  13        1.20        7.63      4.84 o
  -6   5  13       45.33       60.35      7.11 o
  -5   5  13       20.02       13.25      5.29 o
  -4   5  13      122.45      108.89     16.66 o
  -3   5  13       14.05       27.66     11.01 o
  -2   5  13       78.62       72.31      8.92 o
  -1   5  13      111.33      132.29     12.01 o
   0   5  13      414.67      406.17     23.87 o
   1   5  13      110.97      101.02     11.33 o
   2   5  13       79.39       66.74      7.35 o
   3   5  13       14.13       14.11      6.39 o
   5   5  13       20.21       20.99      7.73 o
   6   5  13       45.76       51.16      6.82 o
   7   5  13        1.16        4.43      4.13 o
   8   5  13        9.49        7.14      4.57 o
   9   5  13        0.45        5.42      3.72 o
  -9   6  13        5.93       21.42      5.95 o
  -8   6  13       22.81       17.85      7.73 o
  -7   6  13        3.83        1.19      4.57 o
  -6   6  13      178.69      146.16      9.43 o
  -5   6  13        0.42        4.76      6.54 o
  -4   6  13       62.49       69.75     17.25 o
  -3   6  13       27.98       26.95      8.85 o
  -2   6  13      191.92      186.95     17.98 o
  -1   6  13      106.22      121.94     10.82 o
   0   6  13     2367.04     2252.68     55.30 o
   1   6  13      107.40      119.18     10.02 o
   2   6  13      192.30      172.66     15.11 o
   3   6  13       28.31       29.75      7.08 o
   4   6  13       60.98       45.21     16.66 o
   5   6  13        0.46        4.54      4.13 o
   6   6  13      178.56      149.60      9.43 o
   7   6  13        3.81       -5.71      7.14 o
   8   6  13       22.90       18.52      4.57 o
   9   6  13        5.89        2.38      5.95 o
  -9   7  13        7.16        8.33      5.95 o
  -8   7  13       25.58       23.18      5.95 o
  -7   7  13       26.93       24.48      5.42 o
  -6   7  13       36.66       40.93      5.71 o
  -5   7  13       31.76       29.75      5.89 o
  -4   7  13      698.72      645.31     35.07 o
  -3   7  13        0.56       10.09      9.65 o
  -2   7  13      310.55      376.69     22.85 o
  -1   7  13      328.68      321.62     16.58 o
   0   7  13      214.23      172.96     16.76 o
   1   7  13      329.59      334.66     18.15 o
   2   7  13      309.67      365.09     23.51 o
   3   7  13        0.58        1.19     11.90 o
   5   7  13       31.79       46.89      5.94 o
   6   7  13       37.05       38.84      5.94 o
   7   7  13       27.07       20.97      5.95 o
   8   7  13       25.54       38.56      5.42 o
   9   7  13        7.16        8.33      3.57 o
  -9   8  13        0.82        3.57      4.76 o
  -8   8  13        4.69        7.27      3.72 o
  -7   8  13       15.39       17.45      4.84 o
  -6   8  13       11.27        3.57      4.57 o
  -5   8  13      157.22      156.19      9.14 o
  -4   8  13       72.74       75.69      7.11 o
  -3   8  13      125.86      119.21     16.87 o
  -2   8  13      147.84      154.95     17.85 o
  -1   8  13       76.09      102.33     22.61 o
   0   8  13      148.60      153.49     23.80 o
   1   8  13       76.43       74.93     12.00 o
   2   8  13      149.30      103.52     17.85 o
   4   8  13       71.44       73.82      6.82 o
   5   8  13      157.29      151.13      9.99 o
   6   8  13       11.32        6.06      4.13 o
   7   8  13       15.35       16.20      5.04 o
   8   8  13        4.74        7.62      3.96 o
   9   8  13        0.84       -1.19      4.76 o
  -8   9  13       10.28        7.14      5.95 o
  -7   9  13        8.27        7.79      4.57 o
  -6   9  13       35.17       47.00      5.71 o
  -5   9  13       39.21       52.26      6.57 o
  -4   9  13       73.51       87.78      7.43 o
  -3   9  13       97.72       89.80      8.33 o
  -2   9  13      210.33      259.39     36.89 o
  -1   9  13      497.20      453.33     41.64 o
   0   9  13        4.85       -5.95     14.28 o
   1   9  13      498.03      415.11     24.86 o
   4   9  13       73.20       94.48      8.33 o
   5   9  13       38.92       41.74     10.11 o
   6   9  13       34.96       42.02      5.94 o
   7   9  13        8.35        7.62      3.96 o
   8   9  13       10.26       10.41      5.95 o
   9   9  13        1.44        0.00      2.52 o
  -8  10  13        7.67        5.95      4.76 o
  -7  10  13       16.41       16.66      7.14 o
  -6  10  13        0.11       15.82     19.04 o
  -5  10  13       22.37       21.72      5.42 o
  -4  10  13      161.90      155.33      9.94 o
  -3  10  13       39.02       41.36      4.90 o
  -2  10  13        0.20       -1.19     20.23 o
  -1  10  13      904.57      761.50     55.92 o
   0  10  13       31.56       39.26     21.42 o
   3  10  13       39.09       45.21      7.14 o
   4  10  13      162.25      153.70      9.99 o
   5  10  13       22.37       23.80      5.04 o
   6  10  13        0.11        0.32      5.35 o
   7  10  13       16.39       13.09      4.13 o
   8  10  13        7.63        8.33      4.76 o
  -8  11  13       21.92       14.28      4.76 o
  -7  11  13        3.49       11.90      5.95 o
  -6  11  13        5.27        0.00      7.14 o
  -5  11  13        3.67        6.43      6.54 o
  -4  11  13       17.89       19.12      7.73 o
  -3  11  13      172.84      203.48     14.28 o
  -2  11  13      260.61      233.03     12.86 o
  -1  11  13      364.23      333.46     53.54 o
   0  11  13        6.25       14.28      5.95 o
   1  11  13      362.63      315.31     17.85 o
   2  11  13      260.53      252.25     15.47 o
   4  11  13       17.86       14.08     10.71 o
   5  11  13        3.79       13.45      5.04 o
   6  11  13        5.29        6.38      4.13 o
   7  11  13        3.43        9.35      3.46 o
   8  11  13       21.91       25.73      3.72 o
  -8  12  13        2.29        7.14      3.57 o
  -7  12  13        6.75       13.09      5.95 o
  -6  12  13        0.82       -1.19      5.95 o
  -5  12  13       14.56        8.67     10.11 o
  -4  12  13       28.95       29.33      6.73 o
  -3  12  13       51.80       60.14      7.57 o
  -2  12  13       94.37       77.34     11.90 o
  -1  12  13      349.52      303.41     19.04 o
   0  12  13        4.93       16.66      7.14 o
   1  12  13      349.79      326.02     17.85 o
   2  12  13       94.80       86.86     10.71 o
   3  12  13       51.79       51.16      8.33 o
   4  12  13       29.19       29.16      5.05 o
   5  12  13       14.51       12.47      3.85 o
   6  12  13        0.79        7.70      3.58 o
   7  12  13        6.77        9.52      3.96 o
   8  12  13        2.30       -0.17      2.97 o
  -7  13  13       12.83        8.33      4.76 o
  -6  13  13       16.25       11.90      5.95 o
  -5  13  13        2.29        8.15     10.11 o
  -4  13  13       35.25       38.25      6.73 o
  -3  13  13       71.87       78.16      8.41 o
  -2  13  13      577.18      516.39     26.18 o
  -1  13  13       45.48       47.59      9.52 o
   0  13  13        0.67       15.47      7.14 o
   1  13  13       45.30       28.56      8.33 o
   2  13  13      577.15      528.29     24.99 o
   3  13  13       71.46       69.01      9.52 o
   4  13  13       35.37       45.21      8.33 o
   5  13  13        2.26       -0.47      3.39 o
   6  13  13       16.33       12.68      4.11 o
   7  13  13       12.94       15.97      3.72 o
  -7  14  13        2.77        1.19      3.57 o
  -6  14  13        2.66        5.41      4.16 o
  -5  14  13       16.18        9.70      5.42 o
  -4  14  13        4.08        7.32      5.42 o
  -3  14  13       68.33       76.15     11.90 o
  -2  14  13       16.09       26.18      9.52 o
  -1  14  13       99.90       86.86     11.90 o
   0  14  13      267.72      273.66     17.85 o
   1  14  13       99.84       89.24     10.71 o
   2  14  13       16.29       11.90      7.14 o
   3  14  13       68.36       80.91     10.71 o
   4  14  13        3.99        5.95      5.95 o
   5  14  13       16.26       24.86      5.42 o
   6  14  13        2.74       13.53      7.73 o
   7  14  13        2.80       15.42     10.11 o
  -6  15  13        7.94        8.65      4.57 o
  -5  15  13        0.91       10.31      9.52 o
  -4  15  13        4.07        1.19      8.33 o
  -3  15  13       33.40       34.51      9.52 o
  -2  15  13       27.80       28.56      9.52 o
  -1  15  13       22.98       22.61      8.33 o
   0  15  13       51.04       60.68      9.52 o
   1  15  13       23.11       20.23      8.33 o
   2  15  13       27.80       38.08      8.33 o
   3  15  13       33.49       35.70      8.33 o
   4  15  13        4.08        8.33      7.14 o
   5  15  13        0.89       -5.95      5.95 o
  -5  16  13        1.94        1.19      7.14 o
  -4  16  13        0.28        0.00      7.14 o
  -3  16  13      126.10      133.26     14.28 o
  -2  16  13        5.94        9.52      7.14 o
  -1  16  13       55.41       71.39     10.71 o
   0  16  13       31.23       38.08      9.52 o
   1  16  13       55.23       64.25      9.52 o
   2  16  13        5.81        5.95      7.14 o
   3  16  13      125.95      123.74     11.90 o
   4  16  13        0.26       16.66      7.14 o
  -5  17  13        5.02       13.09      5.95 o
  -4  17  13        6.65        5.95      7.14 o
  -3  17  13        0.81        7.14      8.33 o
  -2  17  13       91.49       84.48     11.90 o
  -1  17  13        2.00        3.57      8.33 o
   0  17  13        0.00       -4.76      7.14 o
   1  17  13        2.01        0.00      7.14 o
   2  17  13       91.80      104.71     11.90 o
   3  17  13        0.82        0.00      7.14 o
   4  17  13        6.62       19.04      7.14 o
  -4  18  13        9.81        9.52      5.95 o
  -3  18  13        6.73        3.57      7.14 o
  -2  18  13        7.72        7.14      7.14 o
  -1  18  13        9.37       20.23      8.33 o
   0  18  13        3.70       10.71      8.33 o
   1  18  13        9.37       10.71      7.14 o
   2  18  13        7.52        8.33      7.14 o
   3  18  13        6.78       -1.19      7.14 o
  -3  19  13        5.39        2.38      5.95 o
  -2  19  13        8.10       23.80      7.14 o
   0  19  13        8.27       11.90      7.14 o
   1  19  13        4.40        3.57      7.14 o
   2  19  13        8.16        3.57      7.14 o
  -1  20  13        1.27       -5.95      5.95 o
   0  20  13       15.77       19.04      5.95 o
   0   0  14     4267.17     4006.31    108.45 o
   1   0  14     1344.88     1456.49     28.80 o
   2   0  14     3346.79     3384.83     79.45 o
   3   0  14       15.08       14.89      6.80 o
   4   0  14      161.22      143.97     21.42 o
   5   0  14      109.26      118.98     22.61 o
   6   0  14       24.66       46.37      5.71 o
   7   0  14       15.45       19.94      5.42 o
   8   0  14      100.28      102.33     10.71 o
   9   0  14        1.21       10.71      5.95 o
  -9   1  14        4.16        0.00      4.76 o
  -8   1  14       17.98       27.37      7.14 o
  -7   1  14      179.96      179.67     14.28 o
  -6   1  14      816.13      778.94     22.67 o
  -5   1  14      213.80      217.74     28.56 o
  -4   1  14       64.74       55.79     12.77 o
  -3   1  14       99.78      128.90     12.81 o
  -2   1  14      515.67      543.27     40.55 o
  -1   1  14      593.52      588.21     17.11 o
   0   1  14      309.82      305.01     11.59 o
   1   1  14      593.43      574.67     14.80 o
   2   1  14      517.18      521.67     20.32 o
   3   1  14      100.06      125.42     12.07 o
   4   1  14       65.09       57.11     15.47 o
   5   1  14      214.09      196.32     26.18 o
   6   1  14      815.18      780.05     22.67 o
   7   1  14      179.60      183.54     11.30 o
   8   1  14       17.93       22.61      7.14 o
   9   1  14        4.18        4.76      4.76 o
  -9   2  14        5.32        4.76      4.76 o
  -8   2  14       36.57       48.78      8.33 o
  -7   2  14       25.56       20.23      7.14 o
  -6   2  14      129.22      157.71     31.53 o
  -5   2  14       35.31       35.99      6.63 o
  -4   2  14       80.59       78.88     14.28 o
  -3   2  14       21.35       38.66      8.01 o
  -2   2  14      941.56     1009.80     31.12 o
  -1   2  14     1633.13     1622.19     42.11 o
   0   2  14       26.13       25.17      4.65 o
   1   2  14     1633.62     1584.84     32.39 o
   2   2  14      941.29      979.43     26.82 o
   3   2  14       21.07       30.11      9.43 o
   4   2  14       81.15      101.14     17.85 o
   5   2  14       35.12       42.11     14.28 o
   6   2  14      129.43      132.81     14.87 o
   7   2  14       25.68       26.72      9.52 o
   8   2  14       36.65       40.95      5.42 o
   9   2  14        5.28        3.57      4.76 o
  -9   3  14        3.88        1.19      4.76 o
  -8   3  14        5.58       15.47      5.95 o
  -7   3  14       11.49       12.45      5.42 o
  -6   3  14       50.78       46.84      6.57 o
  -5   3  14      120.53      106.52      9.34 o
  -4   3  14       56.57       42.83     12.49 o
  -3   3  14       20.31       38.76      8.37 o
  -2   3  14       90.55       96.29     10.32 o
  -1   3  14      705.09      735.67     24.23 o
   0   3  14      564.31      642.12     25.42 o
   1   3  14      705.38      723.83     18.50 o
   2   3  14       89.94       86.45      8.07 o
   3   3  14       20.46       30.75     10.29 o
   4   3  14       56.44       49.97     15.47 o
   5   3  14      120.47      110.68     10.71 o
   6   3  14       51.58       49.94      5.94 o
   7   3  14       11.37       15.77      4.84 o
   8   3  14        5.55       18.93      4.57 o
   9   3  14        3.88        4.16      3.37 o
  -9   4  14        3.57        1.19      4.76 o
  -8   4  14        5.60       10.81      4.84 o
  -7   4  14       13.33       14.87      4.84 o
  -6   4  14        4.09       15.28      5.42 o
  -5   4  14      527.26      429.94     22.62 o
  -4   4  14      164.49      132.23     18.44 o
  -3   4  14       11.95       25.56      9.43 o
  -2   4  14      196.97      195.15     13.56 o
  -1   4  14       41.67       61.81      7.99 o
   0   4  14     2777.88     2871.43     59.53 o
   1   4  14       41.32       62.43      7.49 o
   2   4  14      197.42      178.83     11.16 o
   3   4  14       12.06       20.32      7.59 o
   4   4  14      163.69      165.39     21.42 o
   5   4  14      527.00      435.56     15.41 o
   6   4  14        4.19       -3.57      7.14 o
   7   4  14       13.32       11.20      6.54 o
   8   4  14        5.63        6.60      4.57 o
   9   4  14        3.57        3.70      3.72 o
  -9   5  14        1.57       10.71      4.76 o
  -8   5  14        9.05       13.67      7.73 o
  -7   5  14       22.07       40.24     13.68 o
  -6   5  14       62.31       63.33     14.28 o
  -5   5  14      193.50      163.51     10.11 o
  -4   5  14       51.59       61.68     13.86 o
  -3   5  14       45.36       64.90     12.29 o
  -2   5  14       35.03       45.64      8.39 o
  -1   5  14       67.40       75.96      8.63 o
   0   5  14       30.76       31.16      7.34 o
   1   5  14       67.27       69.03     10.10 o
   2   5  14       35.07       24.33      6.00 o
   3   5  14       45.05       58.97      9.04 o
   5   5  14      193.47      162.75      9.99 o
   6   5  14       62.01       56.62      6.57 o
   7   5  14       22.25       32.56      5.71 o
   8   5  14        8.97        7.40      3.72 o
   9   5  14        1.57       -0.59      4.16 o
  -9   6  14        5.13       10.71      4.76 o
  -8   6  14       42.05       37.76      5.42 o
  -7   6  14        6.22        5.84      5.35 o
  -6   6  14       87.08       80.67      7.70 o
  -5   6  14       57.49       50.39      6.27 o
  -4   6  14       54.78       70.20     15.41 o
  -3   6  14       38.44       54.35     12.00 o
  -2   6  14      142.57      146.43     15.72 o
  -1   6  14       30.90       70.49     14.87 o
   0   6  14      193.15      179.95     14.37 o
   1   6  14       30.75       54.56      9.99 o
   2   6  14      141.43      128.12     11.44 o
   3   6  14       38.35       32.72     10.94 o
   5   6  14       57.19       55.56      5.94 o
   6   6  14       87.04       83.29      7.43 o
   7   6  14        6.17       -0.22     10.71 o
   8   6  14       42.11       47.79      7.14 o
   9   6  14        5.13        4.16      4.16 o
  -9   7  14       10.15       14.28      4.76 o
  -8   7  14       15.78       25.01      4.84 o
  -7   7  14        0.50        5.84      4.57 o
  -6   7  14        5.29        4.33      4.57 o
  -5   7  14        7.01        5.84      4.57 o
  -4   7  14       25.82       26.64      5.42 o
  -3   7  14      131.64      148.14     17.43 o
  -2   7  14      204.85      205.59     18.58 o
  -1   7  14       31.71       66.23     14.28 o
   0   7  14       15.34       16.03      8.80 o
   1   7  14       32.11       47.88     10.94 o
   2   7  14      205.08      205.35     18.07 o
   4   7  14       26.28       48.47      6.54 o
   5   7  14        6.92        1.62      5.95 o
   6   7  14        5.31        5.62      4.13 o
   7   7  14        0.52       -0.71      3.96 o
   8   7  14       15.61       17.09      3.96 o
   9   7  14       10.12        7.14      4.76 o
  -8   8  14        3.67        2.12      3.72 o
  -7   8  14        7.68       11.36      5.95 o
  -6   8  14        1.71       -3.46      4.57 o
  -5   8  14       28.57       27.97      5.89 o
  -4   8  14       45.18       46.11      6.27 o
  -3   8  14       74.17       83.43     20.82 o
  -2   8  14      197.83      216.32     20.58 o
  -1   8  14      236.60      230.83     33.32 o
   0   8  14     1287.50     1329.06     72.58 o
   1   8  14      236.15      278.42     30.94 o
   4   8  14       45.03       39.43      5.94 o
   5   8  14       28.77       28.63      5.20 o
   6   8  14        1.62       -3.96      3.96 o
   7   8  14        7.70        6.71      8.33 o
   8   8  14        3.67        4.49      3.72 o
   9   8  14        1.33       -1.78      2.97 o
  -8   9  14        1.37       -2.38      4.76 o
  -7   9  14        3.93        4.36      3.72 o
  -6   9  14       11.54       14.60      4.57 o
  -5   9  14        1.03       -1.19      4.21 o
  -4   9  14       86.08       96.35      8.92 o
  -3   9  14       31.21       31.24      4.60 o
  -2   9  14       32.76       28.56     19.04 o
  -1   9  14      684.95      613.96     48.78 o
   0   9  14        5.43       -1.19     16.66 o
   1   9  14      683.77      698.44     51.16 o
   3   9  14       31.42       40.45      7.14 o
   4   9  14       85.43      105.35      9.52 o
   5   9  14        1.02        0.76      4.13 o
   6   9  14       11.44       11.03     11.90 o
   7   9  14        3.93       -0.71      3.96 o
   8   9  14        1.44        9.52      4.76 o
  -8  10  14        4.20       11.90      4.76 o
  -7  10  14       11.99        5.95      5.95 o
  -6  10  14       11.54       10.38      4.57 o
  -5  10  14        8.50        5.84      5.35 o
  -4  10  14      134.79      151.84      8.21 o
  -3  10  14      159.33      153.44      8.05 o
  -2  10  14      137.28      131.86      9.65 o
  -1  10  14      387.68      353.38     42.83 o
   0  10  14      415.41      425.97     45.21 o
   1  10  14      389.58      298.65     16.66 o
   3  10  14      159.08      140.40     11.90 o
   4  10  14      134.66      143.97     13.09 o
   5  10  14        8.65        4.76      4.13 o
   6  10  14       11.44        7.36      8.92 o
   7  10  14       12.10       13.52      7.14 o
   8  10  14        4.27        2.38      2.86 o
  -8  11  14        2.78        4.76      4.76 o
  -7  11  14        4.38       11.90      5.95 o
  -6  11  14       45.79       38.08      8.33 o
  -5  11  14       10.17        3.57      8.33 o
  -4  11  14        0.34        7.82      7.73 o
  -3  11  14       57.66       45.34      6.73 o
  -2  11  14       67.74       90.59     18.44 o
  -1  11  14      444.43      406.93     21.42 o
   0  11  14      127.59      110.66     10.71 o
   1  11  14      443.69      385.51     20.23 o
   2  11  14       67.17       70.20      9.52 o
   3  11  14       57.74       49.97      8.33 o
   4  11  14        0.31       -4.76      4.76 o
   5  11  14       10.18        9.19      4.13 o
   6  11  14       46.01       47.53      8.92 o
   7  11  14        4.39        9.08      3.54 o
   8  11  14        2.78        1.70      2.86 o
  -7  12  14        2.60        3.57      4.76 o
  -6  12  14       26.47       42.83      8.33 o
  -5  12  14        5.42       13.60      8.92 o
  -4  12  14       52.83       42.10      7.11 o
  -3  12  14       28.72       25.44      6.27 o
  -2  12  14      481.19      468.80     23.80 o
  -1  12  14      340.10      302.22     19.04 o
   0  12  14      378.33      456.90     22.61 o
   1  12  14      340.02      334.35     17.85 o
   2  12  14      481.33      458.09     22.61 o
   3  12  14       28.54       17.85      7.14 o
   4  12  14       53.12       60.63     10.11 o
   5  12  14        5.52        8.56      3.39 o
   6  12  14       26.21       26.65      4.01 o
   7  12  14        2.65        1.49      3.57 o
  -7  13  14        5.25       -1.19      3.57 o
  -6  13  14        0.80       -2.38      5.95 o
  -5  13  14        5.78        8.97     10.11 o
  -4  13  14       19.01       24.27      6.27 o
  -3  13  14       44.90       59.59      7.57 o
  -2  13  14      148.93      167.77     15.47 o
  -1  13  14       67.49       73.77     10.71 o
   0  13  14       12.52        4.76      7.14 o
   1  13  14       67.29       74.96      9.52 o
   2  13  14      149.55      167.77     14.28 o
   3  13  14       44.67       33.32      8.33 o
   4  13  14       18.85       21.42      7.14 o
   5  13  14        5.77        4.85      3.39 o
   6  13  14        0.83        4.37      3.30 o
   7  13  14        5.22        4.91      3.06 o
  -7  14  14        0.13       -2.38      3.57 o
  -6  14  14       14.41       11.90      5.95 o
  -5  14  14       21.00       25.92      5.71 o
  -4  14  14        3.33        8.05      5.42 o
  -3  14  14      105.89      115.42     13.09 o
  -2  14  14       63.86       74.96     11.90 o
  -1  14  14       19.61       19.04      8.33 o
   0  14  14       10.81       15.47      7.14 o
   1  14  14       19.40       21.42      8.33 o
   2  14  14       63.69       60.68      9.52 o
   3  14  14      105.75      101.14     10.71 o
   4  14  14        3.36       13.09      7.14 o
   5  14  14       21.14       28.56      7.14 o
   6  14  14       14.43       18.08      3.31 o
  -6  15  14        4.42        4.76      4.76 o
  -5  15  14        0.07        6.60      7.14 o
  -4  15  14       32.27       32.56      5.71 o
  -3  15  14       64.14       74.96     11.90 o
  -2  15  14      239.59      248.68     17.85 o
  -1  15  14       77.35       61.87     10.71 o
   0  15  14        4.68        0.00      5.95 o
   1  15  14       77.02       74.96     10.71 o
   2  15  14      239.97      251.06     16.66 o
   3  15  14       63.97       63.06      9.52 o
   4  15  14       32.24       38.08      8.33 o
   5  15  14        0.07       10.71      7.14 o
  -5  16  14        5.79       19.04      7.14 o
  -4  16  14       39.16       34.51      9.52 o
  -3  16  14        5.72       -1.19      8.33 o
  -2  16  14        9.18        4.76      8.33 o
  -1  16  14        5.64        5.95      8.33 o
   0  16  14       13.54       20.23      8.33 o
   1  16  14        5.65       10.71      7.14 o
   2  16  14        9.12        8.33      7.14 o
   3  16  14        5.65        7.14      7.14 o
   4  16  14       39.23       46.40      8.33 o
   5  16  14        5.78       -2.38      5.95 o
  -4  17  14        9.93       11.90      7.14 o
  -3  17  14        2.04       -2.38      7.14 o
  -2  17  14        9.47       20.23      8.33 o
  -1  17  14        0.47        4.76      7.14 o
   0  17  14        1.57       21.42      8.33 o
   1  17  14        0.51        9.52      7.14 o
   2  17  14        9.56        8.33      7.14 o
   3  17  14        2.02       19.04      7.14 o
   4  17  14        9.90       10.71      7.14 o
  -4  18  14        1.08       -1.19      5.95 o
  -3  18  14        0.53       35.70      8.33 o
  -2  18  14        5.22       10.71      7.14 o
  -1  18  14        2.97       -2.38      7.14 o
   0  18  14       21.33       27.37      8.33 o
   1  18  14        2.96        4.76      7.14 o
   2  18  14        5.27        4.76      7.14 o
   3  18  14        0.54        5.95      7.14 o
  -2  19  14        7.89        3.57      5.95 o
  -1  19  14        2.46       15.47      7.14 o
   0  19  14        1.97        5.95      7.14 o
   1  19  14        2.44       19.04      7.14 o
   2  19  14        7.94        3.57      5.95 o
   1   0  15     1781.30     1728.06     49.83 o
   2   0  15        1.88       12.63      5.70 o
   3   0  15        6.67       19.34      7.70 o
   4   0  15       25.95       40.45     15.47 o
   5   0  15        3.59        0.08      6.43 o
   6   0  15      135.33      171.07     16.06 o
   7   0  15       12.33       36.65      5.42 o
   8   0  15        4.57       10.71      5.95 o
   9   0  15        0.62       -2.38      4.76 o
  -9   1  15        0.50        2.38      4.76 o
  -8   1  15        5.18        8.33      7.14 o
  -7   1  15       22.72       26.18      8.33 o
  -6   1  15      974.09      873.50     28.56 o
  -5   1  15        7.73       -0.26      3.72 o
  -4   1  15       25.75       24.99     11.42 o
  -3   1  15       12.38       11.37      6.78 o
  -2   1  15      314.28      340.97     16.37 o
  -1   1  15     1122.83     1091.68     32.02 o
   0   1  15        0.87        9.98      4.60 o
   1   1  15     1121.52     1085.62     27.05 o
   2   1  15      314.37      315.04     19.69 o
   3   1  15       12.40       16.43      7.65 o
   4   1  15       26.00       14.28     13.09 o
   5   1  15        7.73        9.88      4.01 o
   6   1  15      976.12      875.40     24.72 o
   7   1  15       22.38       31.16      5.42 o
   8   1  15        5.05       10.60      5.35 o
   9   1  15        0.48       -1.19      4.76 o
  -9   2  15        1.14       -1.19      4.76 o
  -8   2  15       61.06       74.96      9.52 o
  -7   2  15       41.79       44.02      8.33 o
  -6   2  15       45.79       58.41      7.11 o
  -5   2  15       88.50       86.34     11.34 o
  -4   2  15       47.65       32.54     15.47 o
  -3   2  15      392.50      360.94     25.58 o
  -2   2  15      573.56      639.99     32.85 o
  -1   2  15      555.61      674.40     49.02 o
   0   2  15      170.97      228.17     13.40 o
   1   2  15      556.98      637.64     17.68 o
   2   2  15      574.44      658.88     28.39 o
   3   2  15      392.51      366.53     32.72 o
   4   2  15       47.80       53.54     15.47 o
   5   2  15       88.41       81.94     14.83 o
   6   2  15       45.40       54.12      6.57 o
   7   2  15       41.96       48.55      5.89 o
   8   2  15       61.31       72.26      8.33 o
   9   2  15        1.12        7.14      4.76 o
  -9   3  15        1.92        3.57      4.76 o
  -8   3  15       20.99       19.04      7.14 o
  -7   3  15       10.81        9.34      5.42 o
  -6   3  15       60.12       60.16      7.11 o
  -5   3  15      691.50      587.33     42.83 o
  -4   3  15      471.83      461.14     28.27 o
  -3   3  15      168.79      165.05     19.63 o
  -2   3  15       35.79       37.82      7.78 o
  -1   3  15      105.10       99.38      9.56 o
   0   3  15       42.58       46.99      7.08 o
   1   3  15      104.39      106.22      8.65 o
   2   3  15       36.47       40.25      9.01 o
   3   3  15      168.46      156.02     16.26 o
   4   3  15      471.97      477.13     35.70 o
   5   3  15      692.13      623.13     18.80 o
   6   3  15       59.99       58.20      6.57 o
   7   3  15       10.68        9.99      3.96 o
   8   3  15       20.72       16.12      4.57 o
   9   3  15        1.93        1.19      4.76 o
  -9   4  15        0.48        4.76      4.76 o
  -8   4  15       78.81       80.91      8.33 o
  -7   4  15       63.94       59.81      6.57 o
  -6   4  15       31.11       30.27      6.27 o
  -5   4  15      111.85      117.44      9.14 o
  -4   4  15       31.39       19.28     11.66 o
  -3   4  15       51.82       52.35     19.04 o
  -2   4  15       41.86       25.95      7.31 o
  -1   4  15       37.49       71.07     20.68 o
   0   4  15      406.98      391.72     16.88 o
   1   4  15       36.84       44.66      6.80 o
   2   4  15       40.34       42.43     10.47 o
   3   4  15       51.97       88.05     16.66 o
   4   4  15       30.64       23.80     14.28 o
   5   4  15      111.70      105.67      8.29 o
   6   4  15       31.18       23.84      4.84 o
   7   4  15       63.76       57.88      5.94 o
   8   4  15       78.84       85.74     12.49 o
   9   4  15        0.46        7.14      7.14 o
  -9   5  15        2.44        4.76      3.57 o
  -8   5  15       18.40       21.87      5.95 o
  -7   5  15       25.78       32.30      9.52 o
  -6   5  15       13.25       11.90      8.33 o
  -5   5  15        2.95       -0.59      6.54 o
  -4   5  15       61.46       57.82     14.28 o
  -3   5  15      140.75      134.80     16.87 o
  -2   5  15       87.01       87.38     12.86 o
  -1   5  15       46.62       44.11      7.87 o
   0   5  15       53.59       28.47      6.64 o
   1   5  15       46.46       39.84      9.65 o
   2   5  15       87.14      115.43     13.46 o
   3   5  15      140.44      127.81     14.71 o
   5   5  15        2.94       -3.35      4.13 o
   6   5  15       13.00       13.09      4.84 o
   7   5  15       25.69       27.44     13.09 o
   8   5  15       18.38       21.08      8.92 o
   9   5  15        2.47        7.73      4.16 o
  -9   6  15        8.10       11.90      3.57 o
  -8   6  15       18.18       22.56      4.84 o
  -7   6  15       76.59       75.85      7.43 o
  -6   6  15       13.19       13.48      4.84 o
  -5   6  15        1.90       21.11      9.52 o
  -4   6  15        1.42        6.38      4.57 o
  -3   6  15       46.29       27.32     13.09 o
  -2   6  15      245.64      254.56     19.72 o
  -1   6  15      416.34      392.51     22.53 o
   0   6  15      256.75      207.28     18.92 o
   1   6  15      416.11      365.53     21.88 o
   2   6  15      245.62      240.35     26.18 o
   3   6  15       46.76       40.23     11.33 o
   4   6  15        1.24        2.27      4.13 o
   5   6  15        1.79        7.63      4.84 o
   6   6  15       12.97       15.01      7.14 o
   7   6  15       76.63       72.44      6.57 o
   8   6  15       18.15       16.79      4.76 o
   9   6  15        8.20       11.30      3.37 o
  -8   7  15        4.87        9.52      3.96 o
  -7   7  15       22.04       21.42      4.84 o
  -6   7  15        3.27        7.04      4.84 o
  -5   7  15       40.96       38.47      5.95 o
  -4   7  15        8.61        9.52      6.54 o
  -3   7  15       49.66       48.19     13.15 o
  -2   7  15       17.02       29.22     11.15 o
  -1   7  15       38.19       28.27     10.49 o
   0   7  15       84.96       86.86     20.23 o
   1   7  15       38.28       27.37     15.47 o
   2   7  15       17.22       35.74     11.33 o
   4   7  15        8.91        0.43      5.95 o
   5   7  15       41.06       37.38      5.94 o
   6   7  15        3.36       -2.62      3.96 o
   7   7  15       22.09       24.52      6.54 o
   8   7  15        4.86        2.38      9.52 o
   9   7  15        2.76        2.38      2.52 o
  -8   8  15       13.88       12.43      3.72 o
  -7   8  15        2.59        2.86      3.96 o
  -6   8  15        7.37        4.11      4.57 o
  -5   8  15       17.05       17.66      5.42 o
  -4   8  15        1.82       -1.78      4.21 o
  -3   8  15        9.90        8.43      4.86 o
  -2   8  15       93.39      101.09     15.55 o
  -1   8  15       29.76       11.90     16.66 o
   0   8  15       21.52       -9.52     13.09 o
   1   8  15       30.15       24.99     16.66 o
   3   8  15        9.85       10.71      5.95 o
   4   8  15        1.81        2.16      4.13 o
   5   8  15       17.00       18.60      5.04 o
   6   8  15        7.42        3.57      4.13 o
   7   8  15        2.63        3.57      3.96 o
   8   8  15       13.97       16.66      4.76 o
  -8   9  15        5.82        1.19      4.76 o
  -7   9  15        5.64       -3.70      3.72 o
  -6   9  15       13.69       12.44      4.57 o
  -5   9  15       46.34       36.15      5.95 o
  -4   9  15      175.40      175.52     10.29 o
  -3   9  15        3.74       16.06      5.05 o
  -2   9  15      145.69      154.88      9.58 o
  -1   9  15      155.72      101.14     27.37 o
   0   9  15       99.77       96.38     23.80 o
   1   9  15      156.06      124.93     27.37 o
   3   9  15        3.81       19.04      5.95 o
   4   9  15      175.00      185.62     13.09 o
   5   9  15       46.13       43.68      5.94 o
   6   9  15       13.51       11.40      4.84 o
   7   9  15        5.68       -2.51      4.16 o
   8   9  15        5.74        4.08      3.57 o
  -8  10  15        0.00        8.33      4.76 o
  -7  10  15        5.25        0.00      5.95 o
  -6  10  15       53.06       47.53      5.71 o
  -5  10  15        5.19        0.24      3.96 o
  -4  10  15      123.84      139.72      8.80 o
  -3  10  15       32.26       39.47     11.30 o
  -2  10  15      449.07      374.03     15.55 o
  -1  10  15       39.54       54.59      6.27 o
   0  10  15      369.50      343.75     63.06 o
   1  10  15       39.53       41.64      7.14 o
   2  10  15      448.81      433.10     20.23 o
   3  10  15       32.37       36.89      7.14 o
   4  10  15      124.05      123.74     11.90 o
   5  10  15        5.18        5.95     12.49 o
   6  10  15       53.14       51.21      8.33 o
   7  10  15        5.23        4.89      4.16 o
   8  10  15        0.00        5.10      2.86 o
  -8  11  15       15.62        8.33      4.76 o
  -7  11  15        0.98       -1.19      4.76 o
  -6  11  15        8.66        5.95      5.95 o
  -5  11  15        0.93        8.33      7.14 o
  -4  11  15       76.05       83.47      9.52 o
  -3  11  15       29.26       23.96      5.89 o
  -2  11  15       37.13       36.58     11.90 o
  -1  11  15       84.45      115.42     11.90 o
   0  11  15       99.34       98.76     10.71 o
   1  11  15       83.91       76.15      9.52 o
   2  11  15       37.27       29.75      7.14 o
   3  11  15       29.36       19.04      5.95 o
   4  11  15       75.48       69.01      8.33 o
   5  11  15        0.96       -3.57      4.13 o
   6  11  15        8.70        8.55      3.30 o
   7  11  15        0.97       18.31     10.76 o
   8  11  15       15.56       17.59      2.86 o
  -7  12  15        1.41        0.00      4.76 o
  -6  12  15        5.72        4.76      5.95 o
  -5  12  15       29.40       20.23      8.33 o
  -4  12  15       16.73       17.00     10.11 o
  -3  12  15        8.39       20.82      5.89 o
  -2  12  15      192.22      197.07     11.69 o
  -1  12  15       28.08       45.21      8.33 o
   0  12  15       51.10       59.49      9.52 o
   1  12  15       28.02       39.26      8.33 o
   2  12  15      192.91      188.00     14.28 o
   3  12  15        8.37       14.28      7.14 o
   4  12  15       16.60       15.68      4.57 o
   5  12  15       29.38       28.96      4.12 o
   6  12  15        5.72        8.75      3.30 o
   7  12  15        1.41        3.57      2.72 o
  -7  13  15        2.39        4.76      3.57 o
  -6  13  15       12.77       26.18      5.95 o
  -5  13  15       15.65        5.49      7.14 o
  -4  13  15       50.88       60.09      7.57 o
  -3  13  15       46.99       43.87      7.11 o
  -2  13  15       76.48       76.15     11.90 o
  -1  13  15       10.53       23.80      7.14 o
   0  13  15       45.06       52.35      9.52 o
   1  13  15       10.54       17.85      7.14 o
   2  13  15       76.40       94.00     10.71 o
   3  13  15       47.16       35.70      8.33 o
   4  13  15       50.93       61.87      9.52 o
   5  13  15       15.59       21.60      5.95 o
   6  13  15       12.68       10.32      3.74 o
   7  13  15        2.43       10.58     11.90 o
  -6  14  15        4.31        3.57      4.76 o
  -5  14  15       19.46       20.92      5.71 o
  -4  14  15        1.70       -0.92      5.42 o
  -3  14  15        4.87        4.76      7.14 o
  -2  14  15       81.31       95.19     11.90 o
  -1  14  15       14.75       23.80      7.14 o
   0  14  15      408.57      427.16     22.61 o
   1  14  15       14.79       21.42      7.14 o
   2  14  15       81.28       90.43     10.71 o
   3  14  15        4.91       11.90      7.14 o
   4  14  15        1.65        5.95      7.14 o
   5  14  15       19.43       26.18      7.14 o
   6  14  15        4.30        9.39      3.72 o
  -6  15  15        0.21       -1.19      3.57 o
  -5  15  15        0.24        5.30      7.14 o
  -4  15  15        3.55        5.35      4.84 o
  -3  15  15       26.83       28.56      9.52 o
  -2  15  15       53.10       61.87     10.71 o
  -1  15  15        1.73        7.14      7.14 o
   0  15  15      125.79      136.83     13.09 o
   1  15  15        1.69       -3.57      7.14 o
   2  15  15       53.18       51.16      9.52 o
   3  15  15       26.73       17.85      7.14 o
   4  15  15        3.56        0.00      7.14 o
   5  15  15        0.25        1.19      5.95 o
  -5  16  15        0.26        2.38      7.14 o
  -4  16  15        2.24        4.76      7.14 o
  -3  16  15        4.05        5.95      8.33 o
  -2  16  15       35.27       34.51      9.52 o
  -1  16  15       24.43       28.56      8.33 o
   0  16  15       35.07       42.83      9.52 o
   1  16  15       24.22       26.18      8.33 o
   2  16  15       35.20       46.40      9.52 o
   3  16  15        4.00       -5.95      7.14 o
   4  16  15        2.20        2.38      5.95 o
   5  16  15        0.27        5.95      5.95 o
  -4  17  15        4.66       39.26      8.33 o
  -3  17  15        2.77        0.00      7.14 o
  -2  17  15        4.30       11.90      7.14 o
  -1  17  15       12.93        1.19      7.14 o
   0  17  15        1.38        3.57      7.14 o
   1  17  15       12.99       17.85      8.33 o
   2  17  15        4.29       11.90      7.14 o
   3  17  15        2.75        9.52      5.95 o
   4  17  15        4.72        0.00      5.95 o
  -3  18  15        1.52       16.66      7.14 o
  -2  18  15        4.75        9.52      7.14 o
  -1  18  15        9.45        7.14      7.14 o
   0  18  15        1.56        2.38      7.14 o
   1  18  15        9.43       13.09      7.14 o
   2  18  15        4.64        9.52      5.95 o
   3  18  15        1.56       -3.57      5.95 o
  -2  19  15        1.62        2.38      5.95 o
  -1  19  15        0.76       -1.19      5.95 o
   0  19  15        8.77        8.33      5.95 o
   1  19  15        0.75        4.76      5.95 o
   2  19  15        1.67       -2.38      5.95 o
   0   0  16     1115.14     1210.14     49.97 o
   1   0  16      636.56      635.78     29.35 o
   2   0  16      366.35      438.92     19.64 o
   3   0  16       70.01       70.23     11.88 o
   4   0  16        3.17        8.33     13.09 o
   5   0  16      164.70      133.84     12.49 o
   6   0  16      622.68      670.85     20.14 o
   7   0  16       71.97       94.15      7.43 o
   8   0  16      110.46       96.38     10.71 o
   9   0  16        0.52        4.76      4.76 o
  -9   1  16        0.14        9.52      4.76 o
  -8   1  16       27.73       19.04      7.14 o
  -6   1  16      167.36      179.31      9.99 o
  -5   1  16        0.37       -2.21      3.46 o
  -4   1  16      141.43      124.93     21.42 o
  -3   1  16      148.99      102.25     14.28 o
  -2   1  16      147.49      165.69     13.60 o
  -1   1  16      183.56      197.10     12.67 o
   0   1  16       16.05       22.91      6.11 o
   1   1  16      183.45      203.97     15.26 o
   2   1  16      147.81      163.96     16.32 o
   3   1  16      149.64       98.76     17.85 o
   4   1  16      141.48      151.11     22.61 o
   5   1  16        0.35        3.09      3.96 o
   6   1  16      166.57      181.21     10.49 o
   7   1  16       37.93       79.91      6.57 o
   8   1  16       27.63       26.11      4.57 o
   9   1  16        0.15        5.95      4.76 o
  -9   2  16        6.02        2.38      3.57 o
  -8   2  16       19.74       22.61      7.14 o
  -7   2  16       88.26       76.15      9.52 o
  -6   2  16       34.30       35.84      6.57 o
  -5   2  16      200.72      171.92      8.35 o
  -4   2  16      357.03      327.84     30.34 o
  -3   2  16      180.74      151.21     16.87 o
  -2   2  16       62.60       75.06      9.74 o
  -1   2  16      711.02      683.95     24.25 o
   0   2  16      215.01      202.87     12.26 o
   1   2  16      711.11      681.30     23.58 o
   2   2  16       62.62       63.22      9.29 o
   3   2  16      179.97      148.73     21.42 o
   4   2  16      356.06      317.69     29.75 o
   5   2  16      201.04      189.72      9.65 o
   6   2  16       34.87       25.40      4.84 o
   7   2  16       88.18       84.67     16.06 o
   8   2  16       19.69       26.11      4.57 o
   9   2  16        5.95        1.19      4.76 o
  -9   3  16        0.04        5.95      4.76 o
  -8   3  16        4.45        2.38      5.95 o
  -7   3  16        9.91        6.50      7.14 o
  -6   3  16       66.23       73.92      7.43 o
  -5   3  16       66.63       88.49      7.96 o
  -4   3  16      194.80      192.63     22.01 o
  -3   3  16       20.97       56.25     15.47 o
  -2   3  16      183.78      208.57     14.69 o
  -1   3  16      475.21      441.30     18.86 o
   0   3  16        6.41       13.93      6.11 o
   1   3  16      475.42      447.74     18.31 o
   2   3  16      184.35      186.29     23.80 o
   3   3  16       21.16       29.75     13.09 o
   4   3  16      194.94      178.48     24.99 o
   5   3  16       66.62       80.00      7.43 o
   6   3  16       65.75       65.14      6.82 o
   7   3  16        9.93       10.49      4.57 o
   8   3  16        4.47        9.52      4.21 o
   9   3  16        0.04       -2.38      4.76 o
  -9   4  16        5.68       13.09      4.76 o
  -8   4  16        1.07        5.95      4.76 o
  -7   4  16       24.58       25.46      5.42 o
  -6   4  16       38.11       23.90      5.95 o
  -5   4  16       76.39       81.96      7.96 o
  -4   4  16      243.39      256.24     10.70 o
  -3   4  16       38.36       31.30     10.84 o
  -2   4  16       86.41       73.31     12.49 o
  -1   4  16        7.32        9.46      5.87 o
   0   4  16      132.70      127.67     10.95 o
   1   4  16        7.19        4.72      5.99 o
   2   4  16       86.16       96.38     17.85 o
   3   4  16       38.63       54.73     15.47 o
   4   4  16      244.75      244.13     12.77 o
   5   4  16       77.00       82.44     16.06 o
   6   4  16       38.41       35.24      5.95 o
   7   4  16       24.47       27.96      4.84 o
   8   4  16        1.09        1.19      3.57 o
   9   4  16        5.76       10.71      3.37 o
  -9   5  16       10.79       23.80      4.76 o
  -8   5  16       13.98       24.18      4.84 o
  -7   5  16       42.15       53.24      6.27 o
  -6   5  16        4.19        2.16      4.57 o
  -5   5  16      467.35      464.42     30.94 o
  -4   5  16       36.43       68.03     26.18 o
  -3   5  16       93.58       98.04     15.72 o
  -2   5  16       18.13       20.43      9.43 o
  -1   5  16      130.61      116.07     13.15 o
   0   5  16      195.27      194.99     13.28 o
   1   5  16      129.85      112.70     13.86 o
   2   5  16       17.92       23.26      9.14 o
   3   5  16       93.18      117.79     20.23 o
   4   5  16       36.01       40.45      5.94 o
   5   5  16      467.33      451.28     16.26 o
   6   5  16        4.12        2.70      5.35 o
   7   5  16       42.38       61.61     10.71 o
   8   5  16       14.07       13.86      5.35 o
   9   5  16       10.69       16.49      3.37 o
  -8   6  16        0.96       13.61     10.11 o
  -7   6  16       11.78       12.76      4.57 o
  -6   6  16        4.46       12.69      4.84 o
  -5   6  16       88.24      103.66      7.70 o
  -4   6  16       72.11       67.24      7.11 o
  -3   6  16      190.87      189.65     20.58 o
  -2   6  16      110.29      104.97     14.56 o
  -1   6  16      112.05      113.66     17.25 o
   0   6  16       86.41       60.68     16.66 o
   1   6  16      111.95       97.57     20.23 o
   2   6  16      110.73       98.76     20.23 o
   3   6  16      190.86      221.31     28.56 o
   4   6  16       71.89       74.13      8.33 o
   5   6  16       88.49       77.47      7.43 o
   6   6  16        4.45        6.81      9.52 o
   7   6  16       11.66       14.70      4.13 o
   8   6  16        0.91        0.00      7.14 o
   9   6  16        0.98        1.02      2.86 o
  -8   7  16       21.63       18.90      3.96 o
  -7   7  16       26.30       31.99      5.42 o
  -6   7  16        2.78        4.00      4.76 o
  -5   7  16       36.04       38.48      5.71 o
  -4   7  16       37.19       35.41      5.42 o
  -3   7  16      117.65      110.62      7.78 o
  -2   7  16       30.69       23.66     11.15 o
  -1   7  16       74.70       72.58     20.23 o
   0   7  16      122.12       60.68     17.85 o
   1   7  16       75.01       94.00     21.42 o
   2   7  16       30.60       17.85     15.47 o
   3   7  16      116.71      128.50     10.71 o
   4   7  16       37.74       33.87      5.04 o
   5   7  16       35.96       39.94      5.71 o
   6   7  16        2.77        7.04      4.84 o
   7   7  16       26.34       27.81      5.35 o
   8   7  16       21.55       20.23      4.76 o
  -8   8  16        9.63        6.87      3.72 o
  -7   8  16        4.96        7.38      3.96 o
  -6   8  16        1.00        2.16      4.57 o
  -5   8  16       19.69       21.39      7.73 o
  -4   8  16       56.56       53.28      6.57 o
  -3   8  16       32.28       33.73      5.42 o
  -2   8  16       26.56       48.05      6.00 o
  -1   8  16      224.18      226.07     33.32 o
   0   8  16       14.45       20.23     16.66 o
   1   8  16      224.05      264.15     34.51 o
   3   8  16       32.64       38.08      7.14 o
   4   8  16       55.85       53.54      7.14 o
   5   8  16       19.55       14.46      5.04 o
   6   8  16        1.06        3.68      4.13 o
   7   8  16        4.95        0.79      7.14 o
   8   8  16        9.55        7.14      5.95 o
  -8   9  16       19.67       13.09      5.95 o
  -7   9  16        7.13       -2.12      3.72 o
  -6   9  16       49.68       50.27      6.27 o
  -5   9  16       72.59       60.24      6.57 o
  -4   9  16       23.02       22.24      5.42 o
  -3   9  16       17.19       16.06      5.05 o
  -2   9  16      125.72      135.48      9.65 o
  -1   9  16       22.52       32.25     14.28 o
   0   9  16       17.42        9.22      5.75 o
   1   9  16       22.45       20.08      5.73 o
   3   9  16       16.94       16.66      5.95 o
   4   9  16       22.64       17.85      5.95 o
   5   9  16       73.20       69.21      6.57 o
   6   9  16       49.59       44.64      5.71 o
   7   9  16        7.06        2.91      3.72 o
   8   9  16       19.62       14.75      8.33 o
  -8  10  16        9.15       16.66      4.76 o
  -7  10  16        1.64        5.95      5.95 o
  -6  10  16       25.61       23.80      7.14 o
  -5  10  16        0.43        5.52      4.57 o
  -4  10  16       39.54       36.23      7.14 o
  -3  10  16        3.45        7.69      5.42 o
  -2  10  16       66.37       83.50     10.71 o
  -1  10  16       95.68       93.34      7.96 o
   0  10  16      259.60      242.73     15.47 o
   1  10  16       94.82       92.81     10.71 o
   2  10  16       65.75       60.68      8.33 o
   3  10  16        3.37       -2.38      4.76 o
   4  10  16       39.18       26.18      5.95 o
   5  10  16        0.46       -1.62      5.95 o
   6  10  16       25.87       22.57      4.84 o
   7  10  16        1.68        4.76      3.72 o
   8  10  16        9.14       17.85      2.86 o
  -7  11  16        2.93        3.57      4.76 o
  -6  11  16       10.09        5.95      5.95 o
  -5  11  16       24.24       22.61      8.33 o
  -4  11  16        3.94        3.57      7.14 o
  -3  11  16       66.13       56.77      8.92 o
  -2  11  16       22.46       25.22      5.89 o
  -1  11  16      905.46      824.56     35.70 o
   0  11  16      290.58      264.15     16.66 o
   1  11  16      906.69      879.30     34.51 o
   2  11  16       22.07       20.23      7.14 o
   3  11  16       66.23       57.11      8.33 o
   4  11  16        4.00       30.94      5.95 o
   5  11  16       24.38       28.75      6.54 o
   6  11  16       10.01       15.32      3.85 o
   7  11  16        2.94        4.11      2.72 o
  -7  12  16        1.30        3.57      4.76 o
  -6  12  16       24.17       16.66      7.14 o
  -5  12  16       27.86       20.23      7.14 o
  -4  12  16       21.80       15.81      5.71 o
  -3  12  16      167.22      151.11     10.49 o
  -2  12  16       25.28       31.54      6.73 o
  -1  12  16       76.69       72.58     10.71 o
   0  12  16     1809.96     1714.57     63.06 o
   1  12  16       76.16       66.63      9.52 o
   2  12  16       25.27       34.51      8.33 o
   3  12  16      167.14      176.10     13.09 o
   4  12  16       21.79       18.28      4.57 o
   5  12  16       27.76       31.54      4.57 o
   6  12  16       24.26       18.76      3.30 o
   7  12  16        1.33        0.36      2.72 o
  -7  13  16        6.67        8.33      3.57 o
  -6  13  16       10.75       10.71      5.95 o
  -5  13  16        4.81       -5.95      5.95 o
  -4  13  16       39.65       54.23     11.30 o
  -3  13  16       70.70       78.91      7.96 o
  -2  13  16      326.80      318.88     19.04 o
  -1  13  16       19.41       24.99      8.33 o
   0  13  16      284.60      286.75     17.85 o
   1  13  16       19.50       16.66      7.14 o
   2  13  16      327.54      304.60     17.85 o
   3  13  16       70.68       65.44      9.52 o
   4  13  16       39.50       34.51      7.14 o
   5  13  16        4.81        6.66      5.35 o
   6  13  16       10.65        9.52      5.35 o
  -6  14  16        1.76        1.19      4.76 o
  -5  14  16        0.10        0.00      4.76 o
  -4  14  16        3.22        9.70      5.04 o
  -3  14  16       12.87       16.77      8.92 o
  -2  14  16       94.18       89.24     11.90 o
  -1  14  16       54.66       47.59      9.52 o
   0  14  16       90.44      111.85     11.90 o
   1  14  16       54.61       63.06      9.52 o
   2  14  16       93.83       92.81     10.71 o
   3  14  16       12.98       11.90      7.14 o
   4  14  16        3.23        4.76      5.95 o
   5  14  16        0.10        5.95      5.95 o
   6  14  16        1.80       15.47      5.95 o
  -5  15  16       14.87       23.80      5.95 o
  -4  15  16        1.75       10.14     11.90 o
  -3  15  16       28.86       29.75      9.52 o
  -2  15  16       67.83       65.44     10.71 o
  -1  15  16       33.84       44.02      9.52 o
   0  15  16        3.44       16.66      7.14 o
   1  15  16       33.75       47.59      9.52 o
   2  15  16       68.37       83.29      9.52 o
   3  15  16       29.02       24.99      8.33 o
   4  15  16        1.69        3.57      5.95 o
   5  15  16       14.79       19.04      5.95 o
  -4  16  16        8.92       13.09      7.14 o
  -3  16  16        2.70        0.00      7.14 o
  -2  16  16       14.02       13.09      8.33 o
  -1  16  16       10.29       21.42      8.33 o
   0  16  16       29.57       28.56      8.33 o
   1  16  16       10.31       16.66      7.14 o
   2  16  16       13.95       10.71      7.14 o
   3  16  16        2.68       -3.57      5.95 o
   4  16  16        8.88       14.28      5.95 o
  -4  17  16        9.18       16.66      7.14 o
  -3  17  16        0.49        2.38      7.14 o
  -2  17  16       18.76       19.04      8.33 o
  -1  17  16       16.88       16.66      8.33 o
   0  17  16        0.00        0.00      7.14 o
   1  17  16       16.70       10.71      7.14 o
   2  17  16       18.91       24.99      7.14 o
   3  17  16        0.48       -5.95      5.95 o
   4  17  16        9.17       16.66      5.95 o
  -3  18  16        1.14        7.14      5.95 o
  -2  18  16        9.01        5.95      7.14 o
  -1  18  16        0.84        4.76      7.14 o
   0  18  16       21.94       38.08      8.33 o
   1  18  16        0.86       11.90      7.14 o
   2  18  16        9.04       10.71      5.95 o
   3  18  16        1.15       -2.38      5.95 o
  -1  19  16        3.30        3.57      5.95 o
   0  19  16        0.01        4.76      5.95 o
   1  19  16        3.26       -1.19      5.95 o
   1   0  17       84.12       99.43     11.34 o
   2   0  17       97.44       98.75     11.35 o
   3   0  17        9.21        9.42      9.01 o
   4   0  17       60.31       83.29     17.85 o
   5   0  17       15.24       10.23      5.35 o
   6   0  17       69.80       88.89      7.11 o
   7   0  17        0.66       16.53     11.90 o
   8   0  17        3.13        9.52      5.95 o
   9   0  17        0.85        5.95      4.76 o
  -9   1  17        1.59       -1.19      3.57 o
  -8   1  17       23.46       24.99      7.14 o
  -7   1  17       37.31       40.45      8.33 o
  -6   1  17      137.29      134.38      8.80 o
  -5   1  17       30.52       27.98      4.32 o
  -4   1  17      131.19      130.35     11.33 o
  -3   1  17      109.43      117.41     15.63 o
  -2   1  17      249.16      222.93     15.04 o
  -1   1  17      214.68      266.97     15.30 o
   0   1  17      556.07      603.09     22.43 o
   1   1  17      214.87      248.44     17.25 o
   2   1  17      249.32      249.02     15.58 o
   3   1  17      109.55       94.00     17.85 o
   4   1  17      130.93      120.70     17.85 o
   5   1  17       30.21       27.04     10.11 o
   6   1  17      138.06      129.83      8.80 o
   7   1  17       37.11       53.40     13.09 o
   8   1  17       23.44       33.18      8.33 o
   9   1  17        1.66        4.76      3.57 o
  -9   2  17        0.69        4.76      3.57 o
  -8   2  17       42.47       53.54      7.14 o
  -7   2  17       30.17       28.56      7.14 o
  -6   2  17       48.00       35.20      6.57 o
  -5   2  17       66.37       71.86      6.62 o
  -4   2  17      410.39      411.96     16.68 o
  -3   2  17      142.95      118.85     16.06 o
  -2   2  17      178.14      234.81     18.25 o
  -1   2  17      329.33      332.76     18.04 o
   0   2  17      234.20      246.71     14.12 o
   1   2  17      328.38      350.64     23.80 o
   2   2  17      176.94      211.59     19.30 o
   3   2  17      144.67      136.83     21.42 o
   4   2  17      410.72      352.24     12.63 o
   5   2  17       66.24       69.76      6.57 o
   6   2  17       47.65       43.25      6.54 o
   7   2  17       30.04       33.44      5.42 o
   8   2  17       42.51       51.55      5.42 o
   9   2  17        0.69        0.00      3.57 o
  -9   3  17        2.48        4.76      3.57 o
  -8   3  17        1.15        0.00      4.76 o
  -7   3  17       65.92       79.92      8.33 o
  -6   3  17       30.21       37.85     11.30 o
  -5   3  17      163.79      177.77     15.47 o
  -4   3  17       98.22      109.86      8.44 o
  -3   3  17       93.50       67.95     13.38 o
  -2   3  17       10.56       12.34      8.33 o
  -1   3  17       14.69       20.50      7.31 o
   0   3  17        0.40        6.26      6.37 o
   1   3  17       14.77       34.24     16.06 o
   2   3  17       10.78       -1.19      9.52 o
   4   3  17       98.24      120.82     16.42 o
   5   3  17      164.35      163.84      9.99 o
   6   3  17       30.37       24.50      5.42 o
   7   3  17       66.16       79.72      6.57 o
   8   3  17        1.15        2.38      3.57 o
   9   3  17        2.45        4.76      4.76 o
  -9   4  17        9.70        4.76      3.57 o
  -8   4  17        8.67       11.90      4.76 o
  -7   4  17        1.27        4.76      5.95 o
  -6   4  17       39.06       29.03      7.73 o
  -5   4  17      172.21      166.28     10.84 o
  -4   4  17       64.10       71.27      7.11 o
  -3   4  17      184.81      185.92     19.98 o
  -2   4  17       46.51       46.28     10.84 o
  -1   4  17      184.61      154.59     15.55 o
   0   4  17        1.13       10.50      6.37 o
   1   4  17      183.88      157.28     15.92 o
   2   4  17       46.85       30.94     13.09 o
   3   4  17      184.42      170.15     24.99 o
   4   4  17       63.47       68.54     13.09 o
   5   4  17      171.49      174.27     22.61 o
   6   4  17       38.78       41.62      5.71 o
   7   4  17        1.17        2.62      3.96 o
   8   4  17        8.83        9.39      4.16 o
   9   4  17        9.71       19.04      4.76 o
  -9   5  17        3.75        3.57      3.57 o
  -8   5  17        6.83        1.32      3.72 o
  -7   5  17        3.21        4.87      4.57 o
  -6   5  17        3.10        8.33      9.52 o
  -5   5  17      179.33      177.29     10.29 o
  -4   5  17       18.32       23.23      5.42 o
  -3   5  17       19.68       20.10     11.15 o
  -2   5  17      219.30      237.46     29.15 o
  -1   5  17      382.95      397.41     23.38 o
   0   5  17        8.84       19.79      9.14 o
   1   5  17      384.81      399.79     34.51 o
   2   5  17      220.49      217.74     24.99 o
   3   5  17       19.78       28.56     15.47 o
   4   5  17       18.00       23.13      6.54 o
   5   5  17      179.04      174.35      9.68 o
   6   5  17        3.10       -1.19      3.96 o
   7   5  17        3.27        8.80      5.35 o
   8   5  17        6.82        2.38      5.95 o
   9   5  17        3.75        5.95      3.57 o
  -8   6  17        8.86        7.38      3.96 o
  -7   6  17       22.86       17.71      4.57 o
  -6   6  17       51.29       53.28      6.57 o
  -5   6  17       30.69       39.74      6.27 o
  -4   6  17      189.45      187.97     10.29 o
  -3   6  17       22.34       26.11      5.15 o
  -2   6  17        3.93        8.33     10.10 o
  -1   6  17      430.81      463.01     37.48 o
   0   6  17       38.40       42.83     17.85 o
   1   6  17      428.43      412.88     36.89 o
   2   6  17        3.64        7.14     15.47 o
   3   6  17       22.71       24.87      5.71 o
   4   6  17      190.62      189.68      9.99 o
   5   6  17       31.29       42.08      5.71 o
   6   6  17       51.14       61.38      6.57 o
   7   6  17       22.68       14.59      8.33 o
   8   6  17        8.76       14.15      3.72 o
  -8   7  17       11.47       12.96      3.72 o
  -7   7  17       10.28        9.52      6.54 o
  -6   7  17       33.10       32.07      5.71 o
  -5   7  17        2.36        0.32      4.57 o
  -4   7  17       15.98       12.49      5.05 o
  -3   7  17        7.92        7.14      4.57 o
  -2   7  17       37.50       40.40      5.41 o
  -1   7  17       22.86       33.32     19.04 o
   0   7  17        0.83        3.57     13.09 o
   1   7  17       22.91       26.18     16.66 o
   2   7  17       37.09       23.80     20.23 o
   3   7  17        7.86       17.85      5.95 o
   4   7  17       16.38       13.09      5.95 o
   5   7  17        2.42        4.98      4.13 o
   6   7  17       33.05       39.06     14.28 o
   7   7  17       10.40        5.16      8.92 o
   8   7  17       11.47       15.47     13.09 o
  -8   8  17        9.00       14.28      5.95 o
  -7   8  17        7.19        2.78      3.72 o
  -6   8  17        8.41       11.50      4.84 o
  -5   8  17        7.50       19.71      5.05 o
  -4   8  17       32.36       36.42      5.71 o
  -3   8  17        4.19       11.14      4.57 o
  -2   8  17       58.45       61.36      6.27 o
  -1   8  17       40.38       26.18     20.23 o
   0   8  17        9.25        9.52     17.85 o
   1   8  17       39.85       42.83     22.61 o
   2   8  17       58.40       59.49      8.33 o
   3   8  17        4.11        7.14      5.95 o
   4   8  17       32.36       28.56      5.95 o
   5   8  17        7.24        8.43      4.84 o
   6   8  17        8.47        7.14      6.54 o
   7   8  17        7.14        2.51      3.72 o
   8   8  17        9.05       13.83      7.73 o
  -8   9  17        3.87       19.04      5.95 o
  -7   9  17        1.29       -1.19      4.76 o
  -6   9  17       10.31       16.46      4.84 o
  -5   9  17       95.97       86.73      7.43 o
  -4   9  17       23.60       37.18     12.49 o
  -3   9  17       69.67       59.38      6.73 o
  -2   9  17      384.32      318.50     14.23 o
  -1   9  17      707.87      612.09     19.76 o
   0   9  17      157.74      134.18     20.82 o
   1   9  17      707.59      618.72     26.18 o
   3   9  17       69.39       77.34      9.52 o
   4   9  17       23.42       16.66      5.95 o
   5   9  17       95.66       89.34      7.43 o
   6   9  17       10.28        9.76      4.16 o
   7   9  17        1.27        1.85      3.72 o
   8   9  17        3.92        6.19      4.43 o
  -8  10  17        2.76        5.95      4.76 o
  -7  10  17        4.24       -2.38      4.76 o
  -6  10  17       14.25       13.09      5.95 o
  -5  10  17       33.02       27.37      8.33 o
  -4  10  17        4.34       11.90      7.14 o
  -3  10  17       23.30       15.47      8.33 o
  -2  10  17       54.84       45.60      8.33 o
  -1  10  17      437.27      414.48     15.92 o
   0  10  17     1089.00      924.51     36.89 o
   1  10  17      437.42      425.97     21.42 o
   2  10  17       54.90       47.59      8.33 o
   3  10  17       23.32       23.80      5.95 o
   4  10  17        4.32        7.14      4.76 o
   5  10  17       33.33       35.70      5.95 o
   6  10  17       14.34        9.99      3.96 o
   7  10  17        4.20        1.78      3.79 o
  -7  11  17        6.06        3.57      4.76 o
  -6  11  17        5.47        3.57      4.76 o
  -5  11  17       12.38       15.47      7.14 o
  -4  11  17       96.79       79.72     11.90 o
  -3  11  17        0.56       -1.83      5.42 o
  -2  11  17      141.91      138.68     10.10 o
  -1  11  17       92.25       92.81     11.90 o
   0  11  17      169.76      209.41     15.47 o
   1  11  17       91.74       69.01      9.52 o
   2  11  17      142.10      123.74     11.90 o
   3  11  17        0.56        0.00      5.95 o
   4  11  17       96.37       84.63      6.73 o
   5  11  17       12.51       15.69      3.72 o
   6  11  17        5.47        7.27      3.30 o
   7  11  17        6.10        5.22      2.57 o
  -7  12  17        3.09        1.19      3.57 o
  -6  12  17        3.01        8.33      4.76 o
  -5  12  17        2.11       16.66      7.14 o
  -4  12  17       51.65       48.78      9.52 o
  -3  12  17      111.23      110.67      9.25 o
  -2  12  17      283.23      275.82     13.02 o
  -1  12  17      137.55      140.40     14.28 o
   0  12  17       18.36       36.89      8.33 o
   1  12  17      137.45      126.12     11.90 o
   2  12  17      283.66      273.66     16.66 o
   3  12  17      110.99      110.66     10.71 o
   4  12  17       51.36       49.17      5.42 o
   5  12  17        2.14        9.12      3.72 o
   6  12  17        3.03        2.78      3.72 o
   7  12  17        3.09       19.04      5.95 o
  -6  13  17        2.27        0.00      4.76 o
  -5  13  17       17.14       13.09      5.95 o
  -4  13  17        4.53       13.09      8.33 o
  -3  13  17        9.08        0.55      5.42 o
  -2  13  17      236.01      221.31     16.66 o
  -1  13  17       23.19       16.66      7.14 o
   0  13  17        2.45       -2.38      5.95 o
   1  13  17       23.06       27.37      8.33 o
   2  13  17      236.63      248.68     15.47 o
   3  13  17        9.24        2.38      5.95 o
   4  13  17        4.44        4.76      5.95 o
   5  13  17       17.10       12.30      3.72 o
   6  13  17        2.25        5.02      7.73 o
  -5  14  17       16.45        5.95      4.76 o
  -4  14  17        5.06        7.44      4.84 o
  -3  14  17        3.30        6.50      5.42 o
  -2  14  17       16.35       11.90      8.33 o
  -1  14  17      101.09      110.66     13.09 o
   0  14  17       70.51       66.63     10.71 o
   1  14  17      101.19      117.79     11.90 o
   2  14  17       16.30       24.99      7.14 o
   3  14  17        3.23       10.71      5.95 o
   4  14  17        5.12        5.95      5.95 o
   5  14  17       16.56       17.85      5.95 o
   6  14  17        4.02        1.19      5.95 o
  -5  15  17        8.15       15.47      5.95 o
  -4  15  17        4.36        8.33      8.33 o
  -3  15  17       16.94       15.47      8.33 o
  -2  15  17       14.79        8.33      8.33 o
  -1  15  17       65.58       58.30     10.71 o
   0  15  17       16.73       20.23      7.14 o
   1  15  17       65.27       47.59      9.52 o
   2  15  17       14.73       44.02      8.33 o
   3  15  17       16.84       27.37      7.14 o
   4  15  17        4.33        0.00      5.95 o
   5  15  17        8.09        1.19      5.95 o
  -4  16  17        2.22       15.47      7.14 o
  -3  16  17       43.14       29.75      8.33 o
  -2  16  17       11.52       11.90      8.33 o
  -1  16  17       37.18       52.35      9.52 o
   0  16  17        9.63       10.71      8.33 o
   1  16  17       37.26       32.13      8.33 o
   2  16  17       11.67        4.76      7.14 o
   3  16  17       43.23       58.30      8.33 o
   4  16  17        2.21        5.95      5.95 o
  -3  17  17        9.20       11.90      7.14 o
  -2  17  17        5.60       -2.38      7.14 o
  -1  17  17        0.41        0.00      7.14 o
   0  17  17        0.02       -1.19      7.14 o
   1  17  17        0.41        1.19      7.14 o
   2  17  17        5.52       10.71      5.95 o
   3  17  17        9.25        9.52      5.95 o
  -2  18  17        2.12        5.95      5.95 o
  -1  18  17       31.17       32.13      7.14 o
   0  18  17        0.27        4.76      5.95 o
   1  18  17       31.14       30.94      7.14 o
   2  18  17        2.10       10.71      5.95 o
   0   0  18     1155.63     1114.89     59.49 o
   1   0  18      473.39      507.24     26.08 o
   2   0  18     1301.45     1117.18     43.65 o
   3   0  18       16.91       15.47     13.09 o
   4   0  18      449.83      427.95     12.50 o
   5   0  18       43.79       48.03      5.71 o
   6   0  18        0.33        0.87      4.57 o
   7   0  18      106.60       96.45      7.11 o
   8   0  18       17.01       34.51      7.14 o
   9   0  18        0.05        1.19      3.57 o
  -9   1  18        0.92        1.19      3.57 o
  -8   1  18        7.84        3.57      4.76 o
  -7   1  18       32.22       30.94      8.33 o
  -6   1  18       14.30       20.16      4.76 o
  -5   1  18       91.97       86.42      6.25 o
  -4   1  18      149.40      144.76     10.56 o
  -3   1  18      100.75      103.32     15.72 o
  -2   1  18      222.75      220.29     18.58 o
  -1   1  18       26.71       18.98      7.18 o
   0   1  18       13.71       15.19      7.11 o
   1   1  18       26.49       28.33      8.80 o
   2   1  18      222.12      226.58     18.58 o
   3   1  18       99.65      123.74     20.23 o
   4   1  18      149.97      131.77      8.80 o
   5   1  18       91.34       80.39      6.57 o
   6   1  18       14.44       14.82      4.57 o
   7   1  18       32.30       27.87      4.57 o
   8   1  18        7.88        5.95      5.95 o
   9   1  18        0.92        2.38      3.57 o
  -9   2  18        5.64        0.00      3.57 o
  -8   2  18        4.18        9.52      4.76 o
  -7   2  18       33.79       41.64      8.33 o
  -6   2  18       70.52       78.33      8.29 o
  -5   2  18       91.76       64.82     10.71 o
  -4   2  18       36.97       42.21      6.27 o
  -3   2  18      323.22      276.38     22.45 o
  -2   2  18      177.29      144.13     17.85 o
  -1   2  18      159.47      124.47     16.65 o
   0   2  18        6.17       11.90      7.57 o
   1   2  18      160.87      124.37     14.87 o
   2   2  18      177.08      146.35     21.42 o
   3   2  18      324.01      284.37     28.56 o
   4   2  18       36.47       47.18      5.71 o
   5   2  18       92.08       80.85     11.30 o
   6   2  18       70.34       80.77      7.73 o
   7   2  18       33.61       41.40      5.42 o
   8   2  18        4.14        9.65      4.16 o
   9   2  18        5.59       17.85      4.76 o
  -9   3  18        1.73        4.76      3.57 o
  -8   3  18       21.46       21.42      5.95 o
  -7   3  18        9.96        4.11      5.95 o
  -6   3  18      107.36      107.85     13.68 o
  -5   3  18       52.73       51.36      8.33 o
  -4   3  18      218.92      184.77     10.55 o
  -3   3  18      125.31      118.09     16.87 o
  -2   3  18      223.07      221.68     19.44 o
  -1   3  18       61.93       63.65     21.42 o
   0   3  18       53.65       55.29      9.40 o
   1   3  18       61.61       44.39      9.99 o
   2   3  18      223.91      207.03     23.80 o
   3   3  18      126.19      114.23     21.42 o
   4   3  18      220.03      200.93      9.99 o
   5   3  18       52.59       50.60      5.71 o
   6   3  18      107.21       95.43      7.43 o
   7   3  18        9.94       15.23      4.16 o
   8   3  18       21.61       27.42      4.21 o
   9   3  18        1.75        9.52      4.76 o
  -9   4  18        0.22        2.38      3.57 o
  -8   4  18       26.02       29.75      5.95 o
  -7   4  18       62.38       67.30      6.57 o
  -6   4  18       19.03       19.77      4.84 o
  -5   4  18       71.40       64.30      7.73 o
  -4   4  18      155.26      150.42      9.52 o
  -3   4  18       61.16       52.49      5.74 o
  -2   4  18       20.26       24.89     13.09 o
  -1   4  18      114.42      109.00     14.56 o
   0   4  18        5.61        3.57      8.41 o
   1   4  18      112.76       96.38     20.23 o
   2   4  18       20.10       10.71     13.09 o
   3   4  18       61.02       75.03     26.77 o
   4   4  18      155.31      145.74     12.49 o
   5   4  18       71.84       73.50      6.57 o
   6   4  18       19.07       26.23      4.84 o
   7   4  18       62.36       71.15      6.27 o
   8   4  18       25.87       37.13      9.52 o
   9   4  18        0.21        2.38      3.57 o
  -8   5  18        0.14        0.26      3.72 o
  -7   5  18       19.97       22.17      4.84 o
  -6   5  18       14.72        8.33      4.57 o
  -5   5  18      170.03      163.98     12.49 o
  -4   5  18      110.12      119.53     14.87 o
  -3   5  18      137.56      128.26      8.80 o
  -2   5  18      140.83       90.49     14.87 o
  -1   5  18        9.86       13.35      9.65 o
   0   5  18       85.99       84.48     19.04 o
   1   5  18        9.87        7.14     13.09 o
   2   5  18      140.56      109.47     22.61 o
   3   5  18      137.08      142.78     11.90 o
   4   5  18      109.53      125.25      8.80 o
   5   5  18      170.29      149.03     10.71 o
   6   5  18       14.72        9.63      4.57 o
   7   5  18       20.24       16.16      4.21 o
   8   5  18        0.13        9.65      4.16 o
  -8   6  18        3.58        3.12      4.16 o
  -7   6  18        3.09        5.47      3.96 o
  -6   6  18       30.93       39.38      5.71 o
  -5   6  18       16.58       15.14      4.57 o
  -4   6  18      155.64      141.19     13.68 o
  -3   6  18       17.38       24.85      5.42 o
  -2   6  18      111.60      122.00      7.83 o
  -1   6  18      161.22      165.31     20.23 o
   0   6  18      386.76      356.95     33.32 o
   1   6  18      161.29      158.25     27.37 o
   2   6  18      110.81       97.57     22.61 o
   3   6  18       17.28       20.23      5.95 o
   4   6  18      155.66      127.31     11.90 o
   5   6  18       16.49       18.96      8.92 o
   6   6  18       30.78       53.65     11.30 o
   7   6  18        3.02       -3.72      3.72 o
   8   6  18        3.60        0.34      2.86 o
  -8   7  18        2.71       10.35      9.52 o
  -7   7  18        7.21        9.76      7.73 o
  -6   7  18       37.11       42.53      5.71 o
  -5   7  18      123.63      104.04      8.29 o
  -4   7  18       55.55       61.70     12.49 o
  -3   7  18      138.29      135.09      9.14 o
  -2   7  18       38.37       34.92      5.42 o
  -1   7  18      199.73      189.75     15.60 o
   0   7  18       14.51        9.52     19.04 o
   1   7  18      200.85      207.03     30.94 o
   2   7  18       38.24       40.45      7.14 o
   3   7  18      139.03      118.98     11.90 o
   4   7  18       55.79       47.59      7.14 o
   5   7  18      123.39      112.16      7.96 o
   6   7  18       37.20       47.04      7.14 o
   7   7  18        7.33        7.67      4.76 o
   8   7  18        2.73        8.67      2.86 o
  -8   8  18        3.12       -2.38      4.76 o
  -7   8  18        1.32       -1.49      3.06 o
  -6   8  18        3.13       -0.13      3.72 o
  -5   8  18      123.07      120.46      8.57 o
  -4   8  18       45.05       51.03      6.27 o
  -3   8  18      170.56      146.10      9.14 o
  -2   8  18       53.70       62.12      9.52 o
  -1   8  18      180.31      192.03     10.84 o
   0   8  18      304.36      332.89     13.71 o
   1   8  18      181.91      163.01     11.90 o
   2   8  18       53.87       51.16      7.14 o
   3   8  18      170.66      128.50     11.90 o
   4   8  18       45.53       52.35      7.14 o
   5   8  18      122.90      110.44     10.71 o
   6   8  18        3.22        0.71      3.96 o
   7   8  18        1.27       -2.97      5.35 o
   8   8  18        3.14        4.76      2.86 o
  -8   9  18        1.45        4.76      3.57 o
  -7   9  18        0.31       -4.76      4.76 o
  -6   9  18       17.85       11.18      3.96 o
  -5   9  18       28.34       22.61      4.84 o
  -4   9  18       32.42       32.31      5.71 o
  -3   9  18       20.03       17.25      5.05 o
  -2   9  18       42.81       40.45      9.52 o
  -1   9  18       34.50       56.77      8.92 o
   0   9  18       20.02       24.99      5.42 o
   1   9  18       33.88       38.08      7.14 o
   3   9  18       19.79       19.04      5.95 o
   4   9  18       32.44       23.80      5.95 o
   5   9  18       28.51       29.75      5.95 o
   6   9  18       17.87       11.66      3.96 o
   7   9  18        0.29       -3.57      3.57 o
   8   9  18        1.46        4.93      2.97 o
  -7  10  18        6.06        5.95      4.76 o
  -6  10  18        9.48        0.00      4.76 o
  -5  10  18       20.07       30.94      8.33 o
  -4  10  18       66.08       48.78     10.71 o
  -3  10  18       12.88       17.85      8.33 o
  -2  10  18       74.11       80.09      7.96 o
  -1  10  18      179.56      181.13     11.15 o
   0  10  18      278.83      283.18     16.66 o
   1  10  18      178.91      189.19     14.28 o
   2  10  18       74.50       71.39      9.52 o
   3  10  18       12.60       16.66      5.95 o
   4  10  18       65.39       63.06      8.33 o
   5  10  18       20.05       17.85      5.95 o
   6  10  18        9.58       11.42      3.96 o
   7  10  18        6.13       -0.83      4.29 o
  -7  11  18        0.26       -1.19      4.76 o
  -6  11  18        1.49        0.00      4.76 o
  -5  11  18        9.62        5.95      5.95 o
  -4  11  18       28.79       29.75      8.33 o
  -3  11  18       14.56       17.25      5.89 o
  -2  11  18      183.05      183.59     11.33 o
  -1  11  18      166.38      176.85     10.49 o
   0  11  18       70.97       86.86     10.71 o
   1  11  18      166.68      166.58     13.09 o
   2  11  18      182.80      188.00     14.28 o
   3  11  18       14.48        7.14      5.95 o
   4  11  18       28.84       30.94      4.57 o
   5  11  18        9.57        7.54      3.72 o
   6  11  18        1.50        5.42      3.72 o
   7  11  18        0.27        2.50      4.23 o
  -7  12  18        1.86        8.33      3.57 o
  -6  12  18        4.63       -1.19      4.76 o
  -5  12  18       28.39       33.32      7.14 o
  -4  12  18        3.51        8.33      7.14 o
  -3  12  18       34.43       53.70     11.90 o
  -2  12  18       26.17       28.02      6.27 o
  -1  12  18       22.17       22.61      7.14 o
   0  12  18       12.93       11.90      5.95 o
   1  12  18       21.94       15.47      7.14 o
   2  12  18       26.30       35.70      8.33 o
   3  12  18       34.69       32.13      8.33 o
   4  12  18        3.49       -1.19      5.95 o
   5  12  18       28.36       39.54      4.57 o
   6  12  18        4.65        4.25      2.86 o
  -6  13  18        6.10        4.76      4.76 o
  -5  13  18       14.86        7.14      4.76 o
  -4  13  18       19.95        8.33      7.14 o
  -3  13  18       38.53       47.59      9.52 o
  -2  13  18      125.22      134.45     14.28 o
  -1  13  18       10.38        3.57      7.14 o
   0  13  18       24.20       24.99      8.33 o
   1  13  18       10.43       10.71      7.14 o
   2  13  18      125.57      134.45     11.90 o
   3  13  18       38.37       38.08      8.33 o
   4  13  18       19.89       19.04      7.14 o
   5  13  18       14.89       16.66      5.95 o
   6  13  18        6.03       12.03      4.16 o
  -5  14  18        9.55        5.95      5.95 o
  -4  14  18        9.36        4.26      4.84 o
  -3  14  18        4.93       12.10      5.95 o
  -2  14  18       76.77       53.54      9.52 o
  -1  14  18       49.77       52.35      9.52 o
   0  14  18       11.25        9.52      7.14 o
   1  14  18       49.67       63.06      9.52 o
   2  14  18       76.73       60.68      9.52 o
   3  14  18        5.09        8.33      5.95 o
   4  14  18        9.38       19.04      5.95 o
   5  14  18        9.52        5.95      5.95 o
  -4  15  18       12.98       33.32      8.33 o
  -3  15  18       31.36       24.99      8.33 o
  -2  15  18       60.52       61.87     10.71 o
  -1  15  18       48.13       48.78      9.52 o
   0  15  18        0.16        0.00      7.14 o
   1  15  18       48.09       59.49      9.52 o
   2  15  18       60.72       55.92      9.52 o
   3  15  18       31.17       27.37      7.14 o
   4  15  18       12.77       16.66      5.95 o
   5  15  18        3.60        3.57      4.76 o
  -4  16  18        4.97       16.66      5.95 o
  -3  16  18        4.61       13.09      7.14 o
  -2  16  18       13.78       27.37      8.33 o
  -1  16  18       13.54       15.47      8.33 o
   0  16  18       23.78       32.13      8.33 o
   1  16  18       13.46       16.66      7.14 o
   2  16  18       13.82       15.47      7.14 o
   3  16  18        4.66        2.38      5.95 o
   4  16  18        4.93        5.95      5.95 o
  -3  17  18        9.26        0.00      5.95 o
  -2  17  18        4.81       13.09      7.14 o
  -1  17  18        0.86       15.47      7.14 o
   0  17  18        0.81        1.19      5.95 o
   1  17  18        0.85        1.19      7.14 o
   2  17  18        4.79        5.95      5.95 o
   3  17  18        9.31       10.71      5.95 o
  -2  18  18        0.07        8.33      5.95 o
  -1  18  18        0.78       10.71      5.95 o
   0  18  18       38.08       47.59      7.14 o
   1  18  18        0.78        1.19      5.95 o
   2  18  18        0.06        0.00      4.76 o
   1   0  19        1.69        1.45      7.43 o
   2   0  19      216.57      201.91     33.91 o
   3   0  19        8.03       10.43      6.54 o
   4   0  19       15.17        4.99      3.58 o
   5   0  19        0.09        0.24      3.96 o
   6   0  19        9.36       15.91      4.57 o
   7   0  19        0.03        4.76      5.95 o
   8   0  19       10.48       16.66      5.95 o
   9   0  19        0.05       -1.19      3.57 o
  -9   1  19        1.57        4.76      3.57 o
  -8   1  19        6.27        3.57      4.76 o
  -7   1  19       18.52       26.18      7.14 o
  -6   1  19        2.33        8.33      7.14 o
  -5   1  19       97.42       89.80      6.58 o
  -4   1  19       68.18       77.16      5.75 o
  -3   1  19       66.30       91.19      9.47 o
  -2   1  19      139.83      124.63     17.85 o
  -1   1  19      160.25      126.73     17.25 o
   0   1  19       23.28       26.83     11.30 o
   1   1  19      159.83      116.32     15.07 o
   2   1  19      139.52      150.62     18.44 o
   3   1  19       65.73       73.33      8.92 o
   4   1  19       68.34       78.14      8.33 o
   5   1  19       97.19      102.40     13.68 o
   6   1  19        2.29        3.81      3.96 o
   7   1  19       18.61       27.42      5.05 o
   8   1  19        6.33       14.28      5.95 o
   9   1  19        1.60        3.57      3.57 o
  -8   2  19       24.44       27.37      5.95 o
  -7   2  19       17.39       10.71      5.95 o
  -6   2  19       14.28        9.61      5.42 o
  -5   2  19       36.05       45.90      6.27 o
  -4   2  19       17.84       26.18      5.42 o
  -3   2  19      166.60      182.75     10.54 o
  -2   2  19       43.92       60.54     12.86 o
  -1   2  19      590.10      587.04     28.94 o
   0   2  19       36.59       34.14      9.65 o
   1   2  19      589.68      537.57     44.02 o
   2   2  19       43.78       45.21     15.47 o
   3   2  19      168.32      148.97     19.04 o
   4   2  19       17.62       31.23      5.04 o
   5   2  19       36.62       38.56      5.42 o
   6   2  19       14.27       18.05      5.95 o
   7   2  19       17.13       14.87      4.21 o
   8   2  19       24.26       29.75      5.95 o
  -8   3  19        8.32       14.28      4.76 o
  -7   3  19       15.92       27.37      5.95 o
  -6   3  19       70.31       65.91      8.33 o
  -5   3  19        0.14        9.23     20.82 o
  -4   3  19      140.50      129.67      9.14 o
  -3   3  19      103.11      100.30      8.29 o
  -2   3  19      118.23      125.67     16.26 o
  -1   3  19       33.20       37.77      9.99 o
   0   3  19       92.88       77.98     12.62 o
   1   3  19       33.45       36.89     14.28 o
   2   3  19      117.76      116.61     20.23 o
   3   3  19      101.90       94.04      7.73 o
   4   3  19      139.89      133.03      9.87 o
   5   3  19        0.16        0.24      3.96 o
   6   3  19       70.40       72.82      7.73 o
   7   3  19       16.06       23.65      4.57 o
   8   3  19        8.41       10.71      5.95 o
  -8   4  19        2.04        0.00      4.76 o
  -7   4  19       19.52       32.35      5.42 o
  -6   4  19       40.00       61.08     16.06 o
  -5   4  19       85.20       87.54      7.70 o
  -4   4  19       97.44      104.75      7.96 o
  -3   4  19       22.68       28.67      6.54 o
  -2   4  19      329.84      269.34     25.42 o
  -1   4  19       83.21       68.06     13.02 o
   0   4  19     1799.95     1673.51     60.09 o
   1   4  19       84.41       86.86     19.04 o
   2   4  19      331.25      292.70     30.94 o
   3   4  19       23.89       24.33      4.21 o
   4   4  19       97.27      109.27     12.57 o
   5   4  19       84.89       74.02      6.57 o
   6   4  19       39.88       34.06      8.92 o
   7   4  19       19.53       23.16      4.57 o
   8   4  19        2.07        5.35      7.73 o
  -8   5  19        3.51        0.00      3.57 o
  -7   5  19        0.82        1.72      4.76 o
  -6   5  19       78.45       94.67      7.70 o
  -5   5  19        4.08        9.74      4.57 o
  -4   5  19       98.18       90.24      7.96 o
  -3   5  19        6.82       12.44      7.14 o
  -2   5  19      241.92      194.31     10.08 o
  -1   5  19      171.05      122.26     16.26 o
   0   5  19      321.72      281.99     32.13 o
   1   5  19      172.72      171.34     26.18 o
   2   5  19      241.26      215.12      9.47 o
   3   5  19        6.63        5.95      3.37 o
   4   5  19       98.37      115.42     10.71 o
   5   5  19        4.07        1.19      3.96 o
   6   5  19       78.76       93.88      7.11 o
   7   5  19        0.78       -1.85      4.76 o
   8   5  19        3.52        7.31      2.86 o
  -8   6  19        0.96        6.80      2.86 o
  -7   6  19       17.53       13.74      4.57 o
  -6   6  19        6.05        6.60      4.57 o
  -5   6  19       74.99       77.23     10.11 o
  -4   6  19       91.79       96.31     14.28 o
  -3   6  19       15.32       15.47      4.57 o
  -2   6  19       24.83       22.11      5.05 o
  -1   6  19      632.87      556.85     26.18 o
   0   6  19       19.01        9.82      5.64 o
   1   6  19      630.96      504.50     24.99 o
   2   6  19       24.93       27.87      4.57 o
   3   6  19       14.67       13.09      4.76 o
   4   6  19       92.24       80.91      9.52 o
   5   6  19       75.22       76.82      6.57 o
   6   6  19        6.11        7.85      5.35 o
   7   6  19       17.56       13.09      3.72 o
   8   6  19        0.97        2.89      2.86 o
  -8   7  19       12.42       13.09      4.76 o
  -7   7  19        9.63        9.39      4.16 o
  -6   7  19       25.43       30.89      5.71 o
  -5   7  19       36.71       36.13      5.71 o
  -4   7  19       12.08       12.49      5.35 o
  -3   7  19       34.92       37.50      5.89 o
  -2   7  19       74.61       97.79      8.92 o
  -1   7  19      117.97      136.83     13.09 o
   0   7  19       59.54       51.84      6.27 o
   1   7  19      117.88      115.42     11.90 o
   2   7  19       74.44       89.24      9.52 o
   3   7  19       35.25       41.64      7.14 o
   4   7  19       11.87        5.95      4.76 o
   5   7  19       36.92       29.25      5.42 o
   6   7  19       25.27       24.99      7.14 o
   7   7  19        9.55       12.28      7.14 o
   8   7  19       12.38       20.91      3.06 o
  -8   8  19        1.55       -3.57      3.57 o
  -7   8  19        3.36       -0.79      3.72 o
  -6   8  19        1.51       -1.67      3.96 o
  -5   8  19       10.69       19.34      4.84 o
  -4   8  19       11.03       11.36      4.57 o
  -3   8  19      121.24      130.13     14.87 o
  -2   8  19      147.48      154.68     15.47 o
  -1   8  19      355.25      386.70     22.61 o
   0   8  19      383.05      336.61     13.71 o
   1   8  19      354.20      398.88     24.39 o
   2   8  19      147.67      118.98     11.90 o
   3   8  19      121.26      123.74     11.90 o
   4   8  19       10.83       13.09      5.95 o
   5   8  19       10.50       11.90      5.95 o
   6   8  19        1.48       -2.51      4.16 o
   7   8  19        3.47        0.51      7.73 o
   8   8  19        1.58        2.38      2.52 o
  -7   9  19        4.49        4.76      4.76 o
  -6   9  19       15.83        6.90      4.16 o
  -5   9  19       70.27       75.68      6.57 o
  -4   9  19      181.91      176.02      9.43 o
  -3   9  19       35.77       59.49     10.71 o
  -2   9  19       14.35       13.09      7.14 o
  -1   9  19      539.24      538.69     18.45 o
   0   9  19      584.69      458.77     32.13 o
   1   9  19      540.10      514.01     23.80 o
   2   9  19       14.28       14.28      5.95 o
   3   9  19       35.81       51.16      7.14 o
   4   9  19      182.72      168.96     11.90 o
   5   9  19       69.85       71.39      8.33 o
   6   9  19       15.84       14.92      6.54 o
   7   9  19        4.41       -2.38      4.76 o
  -7  10  19        3.53        8.33      4.76 o
  -6  10  19        4.32        7.14      4.76 o
  -5  10  19       21.61       15.47      8.33 o
  -4  10  19       16.28       14.28      8.33 o
  -3  10  19      157.30      176.10     16.66 o
  -2  10  19      167.81      151.52     10.49 o
  -1  10  19      146.29      129.53      9.65 o
   0  10  19      262.47      265.34     16.66 o
   1  10  19      145.72      116.61     11.90 o
   2  10  19      167.68      174.91     13.09 o
   3  10  19      157.29      169.83      8.80 o
   4  10  19       16.36       15.47      5.95 o
   5  10  19       21.90       28.56      5.95 o
   6  10  19        4.27        2.38      4.76 o
   7  10  19        3.56        3.57      2.45 o
  -7  11  19        3.20        4.76      3.57 o
  -6  11  19        2.07        9.52      4.76 o
  -5  11  19        5.49       16.66      7.14 o
  -4  11  19       18.96       22.61      8.33 o
  -3  11  19       48.36       38.08      9.52 o
  -2  11  19       81.82       76.29      7.96 o
  -1  11  19      140.73      118.72      9.65 o
   0  11  19       56.61       79.72     10.71 o
   1  11  19      140.74      116.61     11.90 o
   2  11  19       82.51       94.00     10.71 o
   3  11  19       48.63       32.13      7.14 o
   4  11  19       18.95       16.28      5.95 o
   5  11  19        5.53        6.35      3.72 o
   6  11  19        2.01        5.68      3.72 o
   7  11  19        3.21        5.78      2.97 o
  -6  12  19        0.49        2.38      4.76 o
  -5  12  19       18.62       15.47      5.95 o
  -4  12  19       15.88       23.80      7.14 o
  -3  12  19       69.60       69.42      7.96 o
  -2  12  19       38.53       33.32      6.73 o
  -1  12  19      118.35      123.74     13.09 o
   0  12  19        4.82        3.57      5.95 o
   1  12  19      118.69      121.36     11.90 o
   2  12  19       38.31       38.08      8.33 o
   3  12  19       69.31       60.68      9.52 o
   4  12  19       15.74       24.99      7.14 o
   5  12  19       18.68       20.84      4.21 o
   6  12  19        0.49        5.06      3.57 o
  -6  13  19        1.90       -2.38      3.57 o
  -5  13  19        3.74       -1.19      4.76 o
  -4  13  19        2.91        8.33      5.95 o
  -3  13  19        1.92       15.13     10.71 o
  -2  13  19        6.20       14.28      7.14 o
  -1  13  19      105.26      120.17     13.09 o
   0  13  19        0.15        4.76      7.14 o
   1  13  19      104.91      133.26     11.90 o
   2  13  19        6.16        5.95      5.95 o
   3  13  19        1.91        9.52      7.14 o
   4  13  19        2.99        9.52      5.95 o
   5  13  19        3.80        9.52      5.95 o
   6  13  19        1.90       10.71      4.76 o
  -5  14  19        5.36        4.76      4.76 o
  -3  14  19       19.95       25.45      5.71 o
  -2  14  19        9.87       21.42      8.33 o
  -1  14  19       35.55       33.32      9.52 o
   0  14  19        2.06        4.76      5.95 o
   1  14  19       35.85       29.75      8.33 o
   2  14  19        9.85       16.66      7.14 o
   3  14  19       19.68       33.32      7.14 o
   5  14  19        5.29        2.38      4.76 o
  -3  15  19       10.18        7.14      8.33 o
  -2  15  19       43.45       60.68      9.52 o
  -1  15  19       22.47       22.61      8.33 o
   0  15  19        2.88        7.14      7.14 o
   1  15  19       22.34       28.56      8.33 o
   2  15  19       43.70       54.73      8.33 o
   3  15  19       10.28       13.09      5.95 o
   4  15  19       21.14       19.04      5.95 o
  -3  16  19        0.42        0.00      5.95 o
  -2  16  19       20.26       38.08      8.33 o
  -1  16  19       66.42       79.72     10.71 o
   0  16  19        0.80        2.38      7.14 o
   1  16  19       66.61      107.09     10.71 o
   2  16  19       20.39       21.42      7.14 o
   3  16  19        0.39        2.38      5.95 o
   4  16  19       13.17       19.04      5.95 o
  -2  17  19       10.35       15.47      7.14 o
  -1  17  19       16.83       15.47      7.14 o
   0  17  19        4.83       10.71      7.14 o
   1  17  19       16.92       21.42      7.14 o
   2  17  19       10.26        4.76      5.95 o
   3  17  19        4.76       10.71      5.95 o
   0  18  19       14.72       17.85      5.95 o
   0   0  20      105.57       88.05     19.04 o
   1   0  20     1173.77     1061.70     42.91 o
   2   0  20        9.85        9.15     10.55 o
   3   0  20       21.26       16.06      5.05 o
   4   0  20      140.22      126.28      7.25 o
   5   0  20      211.95      201.93      9.65 o
   6   0  20       45.94       26.18      8.33 o
   7   0  20       51.43       46.40      8.33 o
   8   0  20        6.58        9.52      4.76 o
  -8   1  20       12.86       10.71      4.76 o
  -7   1  20       23.58       28.56      7.14 o
  -6   1  20        7.10        4.76      7.14 o
  -5   1  20       28.03       41.43     15.47 o
  -4   1  20       57.45       45.67      7.11 o
  -3   1  20       19.64       15.08      7.73 o
  -2   1  20       84.76       52.50     13.41 o
  -1   1  20      263.41      254.98     21.15 o
   0   1  20       62.12       37.50     10.49 o
   1   1  20      263.52      239.90     19.30 o
   2   1  20       84.70       86.04      7.76 o
   3   1  20       18.90       24.21      4.84 o
   4   1  20       57.00       58.55      6.27 o
   5   1  20       27.97       21.72      4.84 o
   6   1  20        7.16        2.51      4.16 o
   7   1  20       23.43       29.75      7.14 o
   8   1  20       12.89        8.33      4.76 o
  -8   2  20        3.63        5.95      4.76 o
  -7   2  20       37.21       54.73      8.33 o
  -6   2  20        2.35       -2.97      4.84 o
  -5   2  20       65.19       62.92      7.43 o
  -4   2  20       23.73       25.78      5.89 o
  -3   2  20       76.71       67.98      7.11 o
  -2   2  20       44.84       48.10     10.82 o
  -1   2  20      550.03      543.43     28.94 o
   0   2  20       30.47       25.66     11.90 o
   1   2  20      550.79      490.12     36.29 o
   2   2  20       44.74       38.69      6.56 o
   3   2  20       77.81       68.34      5.95 o
   4   2  20       24.01       20.99      5.35 o
   5   2  20       65.48       63.06      6.27 o
   6   2  20        2.29        2.53      3.04 o
   7   2  20       37.23       45.60      8.33 o
   8   2  20        3.63        8.33      4.76 o
  -8   3  20        4.67        5.95      4.76 o
  -7   3  20       17.97       30.94      7.14 o
  -6   3  20       30.45       31.86      5.71 o
  -5   3  20       16.35       21.78      5.42 o
  -4   3  20        4.43       -3.03      4.57 o
  -3   3  20        5.90        2.70      4.57 o
  -2   3  20       80.98       85.67     10.71 o
  -1   3  20       56.04       53.35     20.23 o
   0   3  20      719.10      622.78     31.10 o
   1   3  20       56.09       55.92     17.85 o
   2   3  20       80.90       84.23      6.73 o
   3   3  20        5.99        8.33      3.37 o
   4   3  20        4.58       11.13      3.62 o
   5   3  20       16.58       17.57      4.42 o
   6   3  20       30.50       26.80      8.33 o
   7   3  20       17.96       15.86      3.72 o
   8   3  20        4.73        4.76      4.76 o
  -8   4  20        7.52        5.95      4.76 o
  -7   4  20       31.02       31.86      4.84 o
  -6   4  20        7.99        8.00      4.57 o
  -5   4  20       54.66       57.32      6.57 o
  -4   4  20       54.44       48.97      6.27 o
  -3   4  20       40.29       40.45      5.89 o
  -2   4  20      182.13      183.55     24.39 o
  -1   4  20      335.40      289.47     25.72 o
   0   4  20      887.12      711.53     29.75 o
   1   4  20      334.52      325.93     15.60 o
   2   4  20      182.00      161.52     23.20 o
   3   4  20       40.13       41.95      5.05 o
   4   4  20       54.05       57.76      5.89 o
   5   4  20       54.63       53.54      5.42 o
   6   4  20        7.95        9.28      3.96 o
   7   4  20       31.16       44.72      5.42 o
   8   4  20        7.49        7.14      4.76 o
  -8   5  20       10.84        7.14      3.57 o
  -7   5  20       15.96       15.47      3.96 o
  -6   5  20        1.39        2.38      4.57 o
  -5   5  20        3.86        5.19      4.76 o
  -4   5  20       82.82       80.31      7.43 o
  -3   5  20       37.51       35.59      5.89 o
  -2   5  20       11.01       20.29      6.54 o
  -1   5  20       93.29      117.75     10.53 o
   0   5  20        6.84       17.85      5.95 o
   1   5  20       93.41       90.43      9.52 o
   2   5  20       10.89        7.14      4.21 o
   3   5  20       37.67       25.10      4.21 o
   4   5  20       82.12       78.53      8.33 o
   5   5  20        3.92       11.66      7.14 o
   6   5  20        1.41        6.90      7.14 o
   7   5  20       15.96       25.70      4.57 o
   8   5  20       10.83       14.28      4.76 o
  -8   6  20        4.06        7.14      3.57 o
  -7   6  20       24.83       26.68      4.57 o
  -6   6  20       23.50       21.36      5.35 o
  -5   6  20       23.01       19.13      5.42 o
  -4   6  20       84.21       83.40     10.71 o
  -3   6  20       22.69       17.40      5.35 o
  -2   6  20      354.77      332.63     13.38 o
  -1   6  20       70.55       76.15     10.71 o
   0   6  20       20.22       23.80      7.14 o
   1   6  20       70.44       77.34      9.52 o
   2   6  20      355.38      330.63     15.47 o
   3   6  20       22.40       10.71      5.95 o
   4   6  20       84.46       80.91      8.33 o
   5   6  20       22.91       22.77      4.57 o
   6   6  20       23.48       16.94      7.14 o
   7   6  20       24.90       23.80      3.72 o
  -7   7  20       19.06       21.51      4.57 o
  -6   7  20       28.48       21.41      4.84 o
  -5   7  20       25.88       32.82      5.42 o
  -4   7  20       26.50       20.78      5.42 o
  -3   7  20       54.69       53.41      6.27 o
  -2   7  20      102.59      103.04      7.96 o
  -1   7  20     1229.01     1029.22     41.64 o
   0   7  20      678.10      556.54     20.82 o
   1   7  20     1228.24     1038.04     28.18 o
   2   7  20      102.85      118.18     17.85 o
   3   7  20       54.46       47.59      7.14 o
   4   7  20       26.34       14.28      5.95 o
   5   7  20       25.87       28.56      5.95 o
   6   7  20       28.56       17.47      4.57 o
   7   7  20       19.05       29.23      7.14 o
  -7   8  20       17.28       15.47      5.95 o
  -6   8  20        0.20        1.59      3.72 o
  -5   8  20       15.79       20.33      4.84 o
  -4   8  20       95.08       80.19      7.43 o
  -3   8  20        6.59       12.20      4.84 o
  -2   8  20      185.46      182.05     16.66 o
  -1   8  20      509.05      460.47     24.99 o
   0   8  20      741.64      673.19     20.98 o
   1   8  20      512.47      474.08     16.76 o
   2   8  20      185.17      177.29     13.09 o
   3   8  20        6.77        4.76      5.95 o
   4   8  20       95.40       94.00      9.52 o
   5   8  20       15.59       17.85      5.95 o
   6   8  20        0.21        1.98      3.72 o
   7   8  20       17.24       12.30      3.72 o
  -7   9  20        1.72        5.95      4.76 o
  -6   9  20        2.09        1.19      4.76 o
  -5   9  20       14.68       22.61      7.14 o
  -4   9  20       31.38       34.51      9.52 o
  -3   9  20        8.46       11.90      7.14 o
  -2   9  20        6.10        5.95      7.14 o
  -1   9  20      137.15      136.49     10.71 o
   0   9  20       41.76       48.72      6.27 o
   1   9  20      136.50      139.21     13.09 o
   2   9  20        6.27        7.14      5.95 o
   3   9  20        8.46        2.38      4.76 o
   4   9  20       31.29       33.32      5.95 o
   5   9  20       14.64       20.23      5.95 o
   6   9  20        2.12       11.90      4.76 o
   7   9  20        1.68        6.54      2.45 o
  -7  10  20        3.38       -3.57      3.57 o
  -6  10  20        2.12        4.76      4.76 o
  -4  10  20       46.12       41.64      9.52 o
  -3  10  20        3.34        4.76      7.14 o
  -2  10  20       29.55       34.51      9.52 o
  -1  10  20      292.43      271.07     13.68 o
   0  10  20       25.87       39.46      6.27 o
   1  10  20      292.50      292.70     16.66 o
   2  10  20       29.43       40.45      8.33 o
   3  10  20        3.17        3.57      4.21 o
   4  10  20       45.99       41.06      5.05 o
   5  10  20       11.14       10.97      3.72 o
   6  10  20        2.11        2.38      3.57 o
   7  10  20        3.35        8.33      2.86 o
  -6  11  20       10.63        7.14      4.76 o
  -5  11  20        4.74       13.09      7.14 o
  -4  11  20       10.67        9.52      7.14 o
  -3  11  20       23.56       19.04      8.33 o
  -2  11  20        1.80        4.58      5.42 o
  -1  11  20       21.71       17.81      5.42 o
   0  11  20        9.52       10.71      5.95 o
   1  11  20       21.39       36.89      7.14 o
   2  11  20        1.73        4.76      5.95 o
   3  11  20       23.79       22.61      7.14 o
   4  11  20       10.65       10.11      4.21 o
   5  11  20        4.61        4.16      3.37 o
   6  11  20       10.63       12.96      3.72 o
  -6  12  20        0.41        0.00      3.57 o
  -5  12  20       15.46       14.28      5.95 o
  -4  12  20        3.90        4.76      5.95 o
  -3  12  20        0.11       -2.38      5.95 o
  -2  12  20        7.70        9.52      5.05 o
  -1  12  20       29.28       19.04      8.33 o
   0  12  20       41.82       45.21      8.33 o
   1  12  20       29.91       22.61      7.14 o
   2  12  20        7.72        5.95      5.95 o
   3  12  20        0.12       -3.57      5.95 o
   4  12  20        3.89        1.19      5.95 o
   5  12  20       15.39       23.03     11.90 o
   6  12  20        0.41        2.38      4.76 o
  -5  13  20       12.66       13.09      4.76 o
  -4  13  20        0.16       -4.76      4.76 o
  -3  13  20        3.27        9.52      5.95 o
  -2  13  20       43.05       55.34     13.68 o
  -1  13  20       40.02       28.56      8.33 o
   0  13  20        0.04        9.52      7.14 o
   1  13  20       39.73       39.26      8.33 o
   2  13  20       42.97       34.51      8.33 o
   3  13  20        3.30       14.28      5.95 o
   4  13  20        0.15        1.19      5.95 o
   5  13  20       12.65       26.18      5.95 o
  -5  14  20        0.64        8.33      4.76 o
  -4  14  20       10.89        9.52      5.95 o
  -3  14  20       11.10       24.48      5.71 o
  -2  14  20       33.01       33.32      9.52 o
  -1  14  20       35.11       39.26      9.52 o
   0  14  20       75.85       85.67     10.71 o
   1  14  20       35.26       41.64      8.33 o
   2  14  20       32.78       38.08      8.33 o
   3  14  20       10.89       15.47      5.95 o
   5  14  20        0.62        3.57      4.76 o
  -3  15  20        0.30        0.00      7.14 o
  -2  15  20       25.77       24.99      8.33 o
  -1  15  20       17.18       29.75      8.33 o
   0  15  20        1.08        5.95      7.14 o
   1  15  20       17.20       26.18      7.14 o
   2  15  20       25.42       40.45      8.33 o
   3  15  20        0.30       -4.76      5.95 o
   4  15  20        0.86        0.00      4.76 o
  -2  16  20        9.08       10.71      7.14 o
  -1  16  20       22.71       32.13      8.33 o
   0  16  20       14.49       17.85      7.14 o
   1  16  20       22.63       30.94      7.14 o
   2  16  20        9.11       11.90      5.95 o
   3  16  20        0.80        0.00      4.76 o
  -1  17  20        8.56       14.28      5.95 o
   0  17  20        7.68       10.71      5.95 o
   1  17  20        8.63       15.47      5.95 o
   2  17  20       48.62       61.87      7.14 o
   1   0  21        4.22        7.33      3.66 o
   2   0  21       15.85       10.84      3.72 o
   3   0  21       32.46       51.16      9.52 o
   4   0  21       11.13        7.96      5.42 o
   5   0  21        0.04       -5.95      7.14 o
   6   0  21        0.69       -5.95      5.95 o
   7   0  21        0.56       10.11     19.63 o
   8   0  21        0.07        1.19      3.57 o
  -8   1  21        1.33        5.95      3.57 o
  -7   1  21        5.86        5.95      4.76 o
  -6   1  21        1.01       -3.57      5.95 o
  -5   1  21       42.29       55.82      7.43 o
  -4   1  21       73.98       81.85      7.43 o
  -3   1  21        5.25        8.92      5.05 o
  -2   1  21        6.39       10.71      5.95 o
  -1   1  21       55.33       49.83      5.02 o
   0   1  21      108.04      123.43      7.40 o
   1   1  21       54.87       49.06      6.66 o
   2   1  21        6.43        9.99      3.96 o
   3   1  21        5.24        4.52      3.96 o
   4   1  21       73.67       77.34      9.52 o
   5   1  21       42.52       50.25      6.54 o
   6   1  21        0.99        3.57      7.14 o
   7   1  21        5.85        8.33      5.95 o
   8   1  21        1.35       -1.19      3.57 o
  -8   2  21        7.18        9.64      2.52 o
  -7   2  21       17.29       24.99      5.95 o
  -6   2  21       34.86       34.18      5.94 o
  -5   2  21      195.55      175.09     10.55 o
  -4   2  21        3.10        2.38      7.14 o
  -3   2  21      127.42      135.66     11.90 o
  -2   2  21       24.07       29.75      7.14 o
  -1   2  21       38.76       40.23      4.86 o
   0   2  21      580.39      530.90     18.03 o
   1   2  21       38.65       36.05      5.05 o
   2   2  21       24.00       36.26      5.42 o
   3   2  21      126.88      116.61     10.71 o
   4   2  21        3.19        7.30      3.30 o
   5   2  21      195.40      198.43     15.08 o
   6   2  21       34.65       40.20      4.12 o
   7   2  21       17.47       16.66      5.95 o
   8   2  21        7.16       11.90      4.76 o
  -8   3  21        2.31        1.19      3.57 o
  -7   3  21       18.01       29.75      5.95 o
  -6   3  21       60.15       66.52      6.57 o
  -5   3  21       46.60       53.13     13.68 o
  -4   3  21       40.77       40.28      6.27 o
  -3   3  21       39.64       56.56      6.73 o
  -2   3  21      122.02      132.07     13.09 o
  -1   3  21       22.67       27.63      4.57 o
   0   3  21       81.70       76.70      6.02 o
   1   3  21       22.78       38.27     11.30 o
   2   3  21      122.27      129.69     13.09 o
   3   3  21       39.46       45.05      8.92 o
   4   3  21       41.26       39.78      6.54 o
   5   3  21       46.31       49.50      4.71 o
   6   3  21       60.32       63.15      5.89 o
   7   3  21       17.89       16.66      5.95 o
   8   3  21        2.31       10.71      4.76 o
  -8   4  21       10.83       13.09      3.57 o
  -7   4  21       49.91       53.54      5.42 o
  -6   4  21       32.20       29.75      5.71 o
  -5   4  21        9.24       11.30      5.05 o
  -4   4  21       21.76       18.81     10.11 o
  -3   4  21      402.46      328.80     13.71 o
  -2   4  21       18.08       17.85      5.05 o
  -1   4  21      228.38      203.78     16.66 o
   0   4  21       23.61       24.99      4.21 o
   1   4  21      227.97      207.30     11.33 o
   2   4  21       17.84       26.18      5.95 o
   3   4  21      403.37      331.66     13.02 o
   4   4  21       21.96       14.87      4.21 o
   5   4  21        9.48       13.41      4.57 o
   6   4  21       32.10       32.99      6.54 o
   7   4  21       49.92       55.39      5.05 o
   8   4  21       10.83       10.71      4.76 o
  -8   5  21        4.30        5.95      3.57 o
  -7   5  21        7.84        7.14      3.72 o
  -6   5  21       13.46       12.22      4.57 o
  -5   5  21       25.29       18.62      5.95 o
  -4   5  21      177.60      159.39      9.99 o
  -3   5  21      201.42      196.95     11.15 o
  -2   5  21       78.11       77.69      7.11 o
  -1   5  21      320.65      304.49     12.54 o
   0   5  21        1.88        4.23      4.76 o
   1   5  21      319.20      271.29     17.85 o
   2   5  21       77.67       76.15      9.52 o
   3   5  21      201.29      199.83      9.99 o
   4   5  21      176.79      190.38     13.09 o
   5   5  21       25.56       25.77      7.14 o
   6   5  21       13.53       19.45      4.76 o
   7   5  21        7.83       13.09      3.72 o
   8   5  21        4.27        8.33      4.76 o
  -7   6  21       13.15       16.36      5.35 o
  -6   6  21       15.24       13.09      3.96 o
  -5   6  21       14.72       13.95      4.57 o
  -4   6  21       83.35       79.39      7.43 o
  -3   6  21       38.36       48.58      6.27 o
  -2   6  21      114.00      108.05      8.29 o
  -1   6  21      617.87      541.78     17.61 o
   0   6  21      249.02      209.41     16.66 o
   1   6  21      621.05      596.11     26.18 o
   2   6  21      114.64      124.93     11.90 o
   3   6  21       38.02       51.55      5.42 o
   4   6  21       84.12       84.48      9.52 o
   5   6  21       14.39       20.23      5.95 o
   6   6  21       15.15       12.61      3.96 o
   7   6  21       13.31        9.92      3.72 o
  -7   7  21       18.20       15.19      3.72 o
  -6   7  21       31.09       26.11      4.57 o
  -5   7  21        4.36        6.49      4.13 o
  -4   7  21       35.29       36.68     11.30 o
  -3   7  21       95.17      107.01      8.29 o
  -2   7  21       30.13       33.32      8.33 o
  -1   7  21      183.03      190.80     11.33 o
   0   7  21        2.96       33.32      8.33 o
   1   7  21      183.16      178.44     10.29 o
   2   7  21       29.78       23.80      7.14 o
   3   7  21       95.67      102.33      9.52 o
   4   7  21       35.06       28.56      7.14 o
   5   7  21        4.27        1.19      4.76 o
   6   7  21       31.09       31.31      4.57 o
   7   7  21       18.08       23.80      3.72 o
  -7   8  21        6.57        4.76      4.76 o
  -6   8  21        1.67        3.97      3.72 o
  -5   8  21       25.52       26.03      4.84 o
  -4   8  21       12.85       16.36      5.35 o
  -3   8  21       52.64       65.44     10.71 o
  -2   8  21      135.00      117.79     13.09 o
  -1   8  21       95.54       89.24     11.90 o
   0   8  21      224.64      232.86     14.87 o
   1   8  21       94.20      118.56     19.04 o
   2   8  21      134.73      128.50     10.71 o
   3   8  21       52.20       51.16      7.14 o
   4   8  21       12.88        8.33      5.95 o
   5   8  21       25.79       27.37      5.95 o
   6   8  21        1.65        3.57      4.76 o
   7   8  21        6.56       10.03      2.86 o
  -7   9  21        4.80        4.76      4.76 o
  -6   9  21        3.84        8.33      4.76 o
  -5   9  21       30.38       40.45      7.14 o
  -4   9  21       18.41       22.61      8.33 o
  -3   9  21       11.81       13.09      8.33 o
  -2   9  21       37.77       28.56      8.33 o
  -1   9  21      119.94      149.92     14.28 o
   0   9  21      156.00      134.29      9.14 o
   1   9  21      120.89      129.69     11.90 o
   2   9  21       37.81       36.89      7.14 o
   3   9  21       11.98       23.68      6.54 o
   4   9  21       18.46       17.85      5.95 o
   5   9  21       30.22       28.56      5.95 o
   6   9  21        3.78        9.52      4.76 o
   7   9  21        4.77       16.66      4.76 o
  -6  10  21        3.38        1.19      4.76 o
  -5  10  21        8.09        4.76      4.76 o
  -4  10  21       13.58       19.04      7.14 o
  -3  10  21        0.75        7.14      7.14 o
  -2  10  21       22.99       16.66      7.14 o
  -1  10  21       88.23       90.25      9.52 o
   0  10  21       17.10       16.11      5.42 o
   1  10  21       87.92       89.24     10.71 o
   2  10  21       23.06       21.42      5.95 o
   3  10  21        0.80       -2.38      4.76 o
   4  10  21       13.72       29.35      9.52 o
   5  10  21        8.09       14.54      4.16 o
   6  10  21        3.33        2.38      3.57 o
  -6  11  21        1.10        2.38      4.76 o
  -5  11  21        2.06        7.14      4.76 o
  -4  11  21       11.15        9.52      5.95 o
  -3  11  21        3.76        4.76      7.14 o
  -2  11  21       15.18       22.61      8.33 o
  -1  11  21       18.14       19.59      5.42 o
   0  11  21        0.04        8.33      7.14 o
   1  11  21       18.02       17.85      7.14 o
   2  11  21       15.35       16.66      7.14 o
   3  11  21        3.63        0.00      4.76 o
   4  11  21       11.28       11.90      5.95 o
   5  11  21        2.08        0.00      4.76 o
   6  11  21        1.14        3.57      4.76 o
  -6  12  21        9.01       11.90      3.57 o
  -5  12  21        0.63       -3.57      4.76 o
  -4  12  21        0.66       -2.38      4.76 o
  -3  12  21        5.22       11.90      7.14 o
  -2  12  21       32.10       36.53      9.52 o
  -1  12  21       13.99       11.90      7.14 o
   0  12  21        5.70       33.32      8.33 o
   1  12  21       13.86        9.52      7.14 o
   2  12  21       31.93       38.08      7.14 o
   3  12  21        5.24        7.14      5.95 o
   4  12  21        0.66        9.52      5.95 o
   5  12  21        0.65       -4.76      4.76 o
   6  12  21        9.03       13.09      4.76 o
  -5  13  21        2.59        2.38      3.57 o
  -4  13  21        0.09        0.00      4.76 o
  -3  13  21        2.78        7.14      5.95 o
  -2  13  21        2.07       13.09      8.33 o
  -1  13  21       38.57       48.78      9.52 o
   0  13  21        0.12       -5.95      5.95 o
   1  13  21       38.50       47.59      8.33 o
   2  13  21        2.09       -4.76      5.95 o
   3  13  21        2.84        9.52      5.95 o
   4  13  21        0.08       -2.38      5.95 o
   5  13  21        2.55        5.95      4.76 o
  -4  14  21        7.10       10.71      5.95 o
  -2  14  21        2.09        4.76      8.33 o
  -1  14  21       11.88        3.57      7.14 o
   0  14  21        9.62       16.66      7.14 o
   1  14  21       11.77       20.23      7.14 o
   2  14  21        2.14        1.19      5.95 o
   3  14  21        2.69       14.28      5.95 o
   4  14  21        7.06        5.95      4.76 o
  -2  15  21       39.12       40.45      8.33 o
  -1  15  21        2.68        0.00      7.14 o
   0  15  21        0.68       -5.95      5.95 o
   1  15  21        2.68       -4.76      5.95 o
   2  15  21       38.82       41.64      7.14 o
   3  15  21        6.04       17.85      5.95 o
   4  15  21        6.38       17.85      4.76 o
  -2  16  21       24.73       20.23      7.14 o
  -1  16  21        3.82       35.70      7.14 o
   0  16  21       17.96       24.99      7.14 o
   1  16  21        3.88        3.57      5.95 o
   2  16  21       24.91       24.99      5.95 o
   3  16  21        7.38        8.33      4.76 o
   0  17  21        7.50        9.52      5.95 o
   0   0  22        0.17       -2.38      4.76 o
   1   0  22      439.44      376.81     13.86 o
   2   0  22       70.93       82.10      7.11 o
   3   0  22        7.91        4.52      3.96 o
   4   0  22       50.75       50.28      6.57 o
   5   0  22        0.63       -4.76      7.14 o
   6   0  22       87.42       83.29      9.52 o
   7   0  22        1.44        7.73      4.16 o
   8   0  22        0.69        0.00      3.57 o
  -8   1  22        1.52        4.76      3.57 o
  -7   1  22        1.83        4.76      3.37 o
  -6   1  22       23.18       23.80      7.14 o
  -5   1  22        6.87       14.92     10.11 o
  -4   1  22        2.27        4.16      5.35 o
  -3   1  22       52.34       45.21      8.33 o
  -2   1  22      133.18      123.71     14.28 o
  -1   1  22       78.92       70.49      6.27 o
   0   1  22       54.34       44.15      5.05 o
   1   1  22       79.52       75.28     11.90 o
   2   1  22      132.63      133.12      9.25 o
   3   1  22       51.61       49.21      5.71 o
   4   1  22        2.26        3.57      3.96 o
   5   1  22        6.76       15.14      4.57 o
   6   1  22       23.18       18.17      4.57 o
   7   1  22        1.83        7.14      4.76 o
   8   1  22        1.51        9.52      3.57 o
  -8   2  22        2.90        7.14      3.57 o
  -7   2  22       22.40       23.80      5.95 o
  -6   2  22       29.86       33.18      5.42 o
  -5   2  22       48.17       40.02      9.52 o
  -4   2  22      102.74      110.92      8.29 o
  -3   2  22       19.06       11.30      6.54 o
  -2   2  22      699.11      635.92     19.65 o
  -1   2  22       95.91       73.79      6.73 o
   0   2  22      156.77      145.95     10.71 o
   1   2  22       94.74       86.30      6.73 o
   2   2  22      700.12      636.31     41.64 o
   3   2  22       19.32       22.61      5.95 o
   4   2  22      101.62       91.62     10.71 o
   5   2  22       48.54       42.97      5.89 o
   6   2  22       29.76       41.33     16.66 o
   7   2  22       22.29       33.32      5.95 o
   8   2  22        2.92        7.14      3.57 o
  -8   3  22        1.11        1.19      3.57 o
  -7   3  22        2.68        8.33      4.76 o
  -6   3  22        1.40        9.72      4.84 o
  -5   3  22       43.18       36.15      5.95 o
  -4   3  22        1.61        8.97      7.14 o
  -3   3  22       32.48       45.95      6.27 o
  -2   3  22      310.59      255.82     19.04 o
  -1   3  22      119.63      116.30     17.25 o
   0   3  22        4.43        1.78      3.37 o
   1   3  22      120.89      124.93     15.47 o
   2   3  22      309.94      271.29     16.66 o
   3   3  22       32.51       42.83      7.14 o
   4   3  22        1.68        5.16      7.14 o
   5   3  22       42.96       41.65      4.54 o
   6   3  22        1.38        3.57      5.95 o
   7   3  22        2.73        2.38      4.76 o
   8   3  22        1.12        4.76      3.57 o
  -8   4  22        1.00        2.38      3.57 o
  -7   4  22        2.04        6.48      3.72 o
  -6   4  22        1.83        3.57      3.96 o
  -5   4  22        4.74       -3.33      3.96 o
  -4   4  22       82.76       69.68      7.11 o
  -3   4  22      284.03      265.12     12.00 o
  -2   4  22      334.76      329.47     22.61 o
  -1   4  22      365.81      340.45     13.38 o
   0   4  22       18.22       21.68      4.21 o
   1   4  22      365.55      330.49     13.46 o
   2   4  22      334.41      314.12     19.04 o
   3   4  22      284.18      279.61     16.66 o
   4   4  22       83.24       70.72      6.27 o
   5   4  22        4.74       10.71      3.96 o
   6   4  22        1.84       -1.59      3.72 o
   7   4  22        2.08        0.00      4.76 o
  -7   5  22       10.77       18.92      3.72 o
  -6   5  22        3.05        5.71      3.96 o
  -5   5  22        0.01        2.49      4.57 o
  -4   5  22       75.87       80.07     11.90 o
  -3   5  22      247.39      240.86     11.69 o
  -2   5  22       28.78       36.53      5.89 o
  -1   5  22      173.06      173.15     10.29 o
   0   5  22       20.26       36.21      5.42 o
   1   5  22      173.35      153.49     15.47 o
   2   5  22       28.79       32.13      7.14 o
   3   5  22      247.39      229.64     16.66 o
   4   5  22       75.83       75.64      6.27 o
   5   5  22        0.02        2.38      4.76 o
   6   5  22        3.01        1.32      3.72 o
   7   5  22       10.71        8.33      5.95 o
  -7   6  22        7.72        6.10      3.06 o
  -6   6  22        3.79        1.19      7.14 o
  -5   6  22       48.06       45.16      5.71 o
  -4   6  22       75.01       90.58      7.43 o
  -3   6  22      365.78      350.21     13.71 o
  -2   6  22        0.72       12.49      5.05 o
  -1   6  22      155.28      151.22      9.65 o
   0   6  22     1101.25     1019.70     40.45 o
   1   6  22      155.51      138.68      9.25 o
   2   6  22        0.75        0.00      5.95 o
   3   6  22      365.98      354.57     19.04 o
   4   6  22       75.05       76.15      8.33 o
   5   6  22       47.90       44.02      7.14 o
   6   6  22        3.81        3.17      3.72 o
   7   6  22        7.72        1.19      4.76 o
  -7   7  22        6.45       20.23      5.95 o
  -6   7  22        9.08        8.80      3.96 o
  -5   7  22      154.14      153.78      8.57 o
  -4   7  22       74.21       74.79      6.82 o
  -3   7  22       97.81      104.48      8.29 o
  -2   7  22       45.56       32.13      8.33 o
  -1   7  22      345.33      347.30     14.23 o
   0   7  22      746.23      629.43     29.75 o
   1   7  22      345.38      336.77     17.25 o
   2   7  22       45.43       40.45      8.33 o
   4   7  22       73.80       85.67      8.33 o
   5   7  22      154.13      160.63     10.71 o
   6   7  22        9.16        9.52      4.76 o
   7   7  22        6.41        9.52      4.76 o
  -7   8  22        3.76        9.52      4.76 o
  -6   8  22        0.22       -2.38      4.76 o
  -5   8  22       17.53       14.28      7.14 o
  -4   8  22       17.75       23.80      8.33 o
  -3   8  22        2.89        2.38      7.14 o
  -2   8  22       37.46       58.30     10.71 o
  -1   8  22      175.79      164.20     15.47 o
   0   8  22      151.34      126.45      8.80 o
   1   8  22      175.89      171.50     10.29 o
   2   8  22       37.81       47.59      8.33 o
   4   8  22       17.99       21.42      5.95 o
   5   8  22       17.41       33.32      5.95 o
   7   8  22        3.81        5.95      4.76 o
  -6   9  22        0.29        2.38      4.76 o
  -5   9  22        3.92        9.52      5.95 o
  -4   9  22       21.57       28.56      8.33 o
  -3   9  22       48.46       42.83      9.52 o
  -2   9  22       42.27       45.21      9.52 o
  -1   9  22       91.85       92.81     11.90 o
   0   9  22        0.82       -1.84      7.14 o
   1   9  22       92.03      101.14      7.96 o
   2   9  22       42.65       45.21      8.33 o
   3   9  22       48.49       41.64      7.14 o
   4   9  22       21.46       23.80      5.95 o
   5   9  22        3.92        9.52      4.76 o
   6   9  22        0.30        2.38      4.76 o
  -6  10  22        3.24        3.57      4.76 o
  -5  10  22        6.46        3.57      5.95 o
  -4  10  22        6.71        8.33      5.95 o
  -3  10  22        4.85        4.76      7.14 o
  -2  10  22       80.63       95.19     11.90 o
  -1  10  22       92.99       91.43      7.96 o
   0  10  22       52.52       60.56      6.73 o
   1  10  22       93.03       88.05     10.71 o
   2  10  22       79.64       85.67      9.52 o
   3  10  22        4.75        5.95      5.95 o
   4  10  22        6.85        7.14      5.95 o
   5  10  22        6.60        8.33      5.95 o
   6  10  22        3.23        8.33      4.76 o
  -6  11  22        0.83        2.38      3.57 o
  -5  11  22        7.01        1.19      4.76 o
  -4  11  22        3.21        2.38      5.95 o
  -3  11  22       14.77        3.57      5.95 o
  -2  11  22       61.68       89.24     11.90 o
  -1  11  22        4.29        8.33      5.05 o
   0  11  22       30.61       35.70      8.33 o
   1  11  22        4.25        5.95      5.95 o
   2  11  22       62.24       67.82      9.52 o
   3  11  22       14.59        8.33      5.95 o
   4  11  22        3.14        2.38      5.95 o
   5  11  22        6.88        3.57      4.76 o
   6  11  22        0.84        2.38      4.76 o
  -5  12  22        1.73       -4.76      4.76 o
  -4  12  22        1.33        2.38      4.76 o
  -3  12  22        4.12        9.52      5.95 o
  -2  12  22        4.43       10.71      7.14 o
  -1  12  22       18.63       49.97      9.52 o
   0  12  22        3.24        3.57      7.14 o
   1  12  22       18.70       21.42      7.14 o
   2  12  22        4.45       10.71      7.14 o
   3  12  22        4.11       11.90      5.95 o
   4  12  22        1.38       17.85      5.95 o
   5  12  22        1.80        5.95      4.76 o
  -5  13  22        8.36        3.57      3.57 o
  -4  13  22        2.26        7.14      5.95 o
  -3  13  22       48.27      107.09     10.71 o
  -2  13  22        0.40        9.52      8.33 o
  -1  13  22       17.24        7.14      8.33 o
   0  13  22        0.00       -2.38      5.95 o
   1  13  22       17.21       10.71      7.14 o
   2  13  22        0.41        0.00      5.95 o
   3  13  22       48.74       57.11      8.33 o
   4  13  22        2.25        2.38      4.76 o
   5  13  22        8.54        9.52      4.76 o
  -2  14  22        1.99       14.28      7.14 o
  -1  14  22        0.20       -3.57      7.14 o
   0  14  22        3.33       -2.38      7.14 o
   1  14  22        0.20       -5.95      5.95 o
   2  14  22        2.09       -1.19      5.95 o
   3  14  22        1.86        8.33      5.95 o
   4  14  22        5.93        5.95      4.76 o
  -2  15  22        2.69        0.00      7.14 o
  -1  15  22        0.27       -3.57      5.95 o
   0  15  22        8.82       11.90      7.14 o
   1  15  22        0.30        1.19      5.95 o
   2  15  22        2.66        9.52      5.95 o
   3  15  22        1.41        9.52      4.76 o
  -1  16  22        2.42        4.76      5.95 o
   0  16  22        0.89        2.38      5.95 o
   1  16  22        2.43       -1.19      5.95 o
   2  16  22        0.09        1.19      4.76 o
   1   0  23       37.94       30.45      5.05 o
   2   0  23      152.08      151.94      9.99 o
   3   0  23       15.32        7.85      3.96 o
   4   0  23       17.01       11.47      3.58 o
   5   0  23        9.19        8.98      4.57 o
   6   0  23        0.03        5.95      3.37 o
   7   0  23        2.30        2.55      2.97 o
  -7   1  23        5.08       11.05      2.86 o
  -6   1  23       12.44       24.52      4.21 o
  -5   1  23       12.71       22.31      9.52 o
  -4   1  23       67.10       90.77     22.01 o
  -3   1  23       65.19       67.35      8.92 o
  -2   1  23      232.71      236.45     11.69 o
  -1   1  23      110.03       92.49      7.11 o
   0   1  23       82.50       90.68      6.73 o
   1   1  23      110.51      101.76      7.57 o
   2   1  23      232.34      242.31     11.69 o
   3   1  23       65.43       65.26      6.57 o
   4   1  23       67.36       65.40      8.33 o
   5   1  23       12.73        6.71      4.57 o
   6   1  23       12.49       10.18      4.76 o
   7   1  23        5.15        4.76      4.76 o
  -7   2  23        2.73        0.68      3.57 o
  -6   2  23        7.41        4.76      4.76 o
  -5   2  23       20.84       21.42      7.14 o
  -4   2  23       70.87       71.27      7.11 o
  -3   2  23       67.05       79.67      7.11 o
  -2   2  23      120.10      102.47     22.61 o
  -1   2  23       14.17        7.80      4.76 o
   0   2  23       63.91       65.16      6.27 o
   1   2  23       14.06       10.11      4.21 o
   2   2  23      120.76      102.77     19.63 o
   3   2  23       66.18       69.01      9.52 o
   4   2  23       70.47       63.06      8.33 o
   5   2  23       20.62       16.66      5.05 o
   6   2  23        7.39       11.98      6.54 o
   7   2  23        2.70       -1.19      4.76 o
  -7   3  23       12.35       20.84      3.37 o
  -6   3  23        6.14        3.57      3.96 o
  -5   3  23        3.78        4.46      5.35 o
  -4   3  23       43.85       44.02      6.27 o
  -3   3  23       44.29       50.39      6.27 o
  -2   3  23      276.84      262.26     11.69 o
  -1   3  23      118.17      116.91      8.29 o
   0   3  23       12.69       10.71      4.21 o
   1   3  23      118.19      113.24      8.41 o
   2   3  23      275.95      212.98     16.66 o
   3   3  23       44.55       39.26      7.14 o
   4   3  23       44.13       45.21      8.33 o
   5   3  23        3.85       11.57      4.57 o
   6   3  23        6.26       19.04      5.95 o
   7   3  23       12.32       16.66      4.76 o
  -6   4  23       11.31       12.85      4.16 o
  -5   4  23        3.78        0.54      4.57 o
  -4   4  23       41.31       40.77      7.14 o
  -3   4  23        4.75        9.52      5.05 o
  -2   4  23      109.18      119.43      8.80 o
  -1   4  23      131.10      130.51      9.25 o
   0   4  23      526.86      489.78     16.76 o
   1   4  23      131.90      134.45     17.25 o
   2   4  23      110.16      116.61     11.90 o
   3   4  23        4.96        8.33      5.95 o
   4   4  23       40.94       57.11      8.33 o
   6   4  23       11.12        7.14      5.95 o
   7   4  23       23.23       19.04      4.76 o
  -7   5  23        7.18       13.87      3.06 o
  -6   5  23       12.00        8.33      5.95 o
  -5   5  23       45.05       46.18      5.71 o
  -4   5  23       54.02       57.41      8.33 o
  -3   5  23       21.27       31.88      5.42 o
  -2   5  23        2.60        8.07      3.59 o
  -1   5  23      269.23      244.51     13.68 o
   0   5  23      665.00      605.15     32.72 o
   1   5  23      268.44      218.93     17.85 o
   2   5  23        2.47       -1.19      4.76 o
   3   5  23       21.30       20.23      5.95 o
   4   5  23       53.53       60.68      9.52 o
   6   5  23       12.02       11.90      5.95 o
   7   5  23        7.17       14.28      4.76 o
  -7   6  23        3.56        3.57      4.76 o
  -6   6  23        5.39        2.12      3.72 o
  -5   6  23        9.77       12.01      4.57 o
  -4   6  23       50.48       46.80      8.33 o
  -3   6  23      117.81      110.75      9.52 o
  -2   6  23       69.59       56.38      6.57 o
  -1   6  23      126.25      128.89      9.14 o
   0   6  23      794.35      750.79     33.32 o
   1   6  23      127.32      111.85     11.90 o
   2   6  23       68.72       57.11      9.52 o
   3   6  23      117.58      102.33     10.71 o
  -7   7  23        5.21        8.33      4.76 o
  -6   7  23        0.90        0.00      5.95 o
  -5   7  23       41.38       55.26      5.71 o
  -4   7  23        8.72       14.38      4.84 o
  -3   7  23      111.24      145.16     14.28 o
  -2   7  23       15.61       21.41      4.84 o
  -1   7  23      103.25      105.37      9.52 o
   0   7  23       30.51       22.61      8.33 o
   1   7  23      103.02       96.19      7.96 o
   2   7  23       15.95       19.04      4.57 o
  -6   8  23        2.88        7.14      5.95 o
  -5   8  23       54.35       65.44      9.52 o
  -4   8  23       38.44       46.40      9.52 o
  -3   8  23       54.13       51.16      9.52 o
  -2   8  23        2.33        7.36      4.57 o
  -1   8  23       77.89       72.58     10.71 o
   0   8  23       47.75       46.40      9.52 o
   1   8  23       78.04      122.75     30.94 o
   2   8  23        2.47        8.33      5.95 o
   3   8  23       53.98       54.73      8.33 o
  -6   9  23        2.50        9.52      4.76 o
  -5   9  23       34.79       30.94      7.14 o
  -4   9  23       18.52       10.71      5.95 o
  -3   9  23        7.68       19.04      7.14 o
  -2   9  23        1.27       11.90      7.14 o
  -1   9  23       38.34       48.78      9.52 o
   0   9  23       46.01       53.96      6.57 o
   1   9  23       38.14       58.71      6.27 o
   2   9  23        1.21       -1.19      5.95 o
   3   9  23        7.67       11.90      5.95 o
   4   9  23       18.57       20.23      5.95 o
   5   9  23       34.72       41.64      7.14 o
   6   9  23        2.49        8.33      4.76 o
  -6  10  23        2.37        4.76      2.52 o
  -5  10  23        5.62        3.57      5.95 o
  -4  10  23       20.22       22.61      7.14 o
  -3  10  23        1.94        2.38      3.72 o
  -2  10  23       12.58        7.14      7.14 o
  -1  10  23       17.97       13.09      8.33 o
   0  10  23       75.70       79.88      7.57 o
   1  10  23       17.73       17.85      7.14 o
   2  10  23       12.37       20.23      5.95 o
   3  10  23        1.93       -1.19      5.95 o
   4  10  23       20.24       10.71      5.95 o
   5  10  23        5.64        8.33      4.76 o
   6  10  23        2.37        0.00      4.76 o
  -5  11  23       10.63       10.03      2.86 o
  -4  11  23        4.84       12.69      3.72 o
  -3  11  23        3.79        1.19      5.95 o
  -2  11  23       15.23        9.52      5.95 o
  -1  11  23       17.65        9.52      7.14 o
   0  11  23        3.16        7.14      7.14 o
   1  11  23       17.58       16.66      7.14 o
   2  11  23       15.18        9.52      7.14 o
   3  11  23        3.88       10.71      5.95 o
   4  11  23        4.80        4.76      5.95 o
   5  11  23       10.48        1.19      4.76 o
  -5  12  23        0.36        1.19      3.57 o
  -4  12  23        4.65        2.38      4.76 o
  -3  12  23        5.88        5.95      5.95 o
  -2  12  23       21.50       16.66      7.14 o
  -1  12  23        7.95       16.66      8.33 o
   0  12  23        3.72        8.33      7.14 o
   1  12  23        7.76       11.90      7.14 o
   2  12  23       21.56       26.18      7.14 o
   3  12  23        5.93       11.90      5.95 o
   4  12  23        4.68        3.57      4.76 o
   5  12  23        0.35       11.90      4.76 o
  -4  13  23       19.00        8.33      4.76 o
  -3  13  23        3.88       19.04      5.95 o
  -1  13  23        7.37       17.85      8.33 o
   0  13  23        0.43        2.38      7.14 o
   1  13  23        7.33       10.71      7.14 o
   2  13  23        7.82        8.33      5.95 o
   3  13  23        3.83        5.95      5.95 o
   4  13  23       18.87       20.23      5.95 o
  -1  14  23        3.28       10.71      7.14 o
   0  14  23        1.10        4.76      7.14 o
   1  14  23        3.22        4.76      5.95 o
   2  14  23       10.71        7.14      5.95 o
   3  14  23       23.04       27.37      5.95 o
  -1  15  23        8.20       20.23      7.14 o
   0  15  23        0.42        5.95      5.95 o
   1  15  23        8.19       -3.57      5.95 o
   2  15  23        3.67        1.19      4.76 o
   0   0  24      305.89      310.55     17.85 o
   1   0  24        0.17        0.93      3.72 o
   2   0  24        5.44       11.42      5.35 o
   3   0  24       39.62       60.24      6.57 o
   4   0  24        0.00        0.89      3.39 o
   5   0  24        0.03       -3.70      6.54 o
   6   0  24        6.52        8.92      3.37 o
   7   0  24       14.69       21.66      4.16 o
  -7   1  24        8.66       20.04      8.92 o
  -6   1  24        3.41        1.78      3.37 o
  -5   1  24       20.85       23.05      4.01 o
  -4   1  24       28.98       30.07      4.46 o
  -3   1  24       80.78       72.38      6.57 o
  -2   1  24        5.97        8.76      4.57 o
  -1   1  24       19.13       16.44      4.57 o
   0   1  24       49.52       45.70      5.42 o
   1   1  24       18.82       22.18      5.35 o
   2   1  24        5.94       10.71      5.95 o
   3   1  24       81.07       81.82     19.04 o
   4   1  24       29.03       33.32      7.14 o
   5   1  24       20.88       19.65      4.21 o
   6   1  24        3.45        7.73      3.37 o
   7   1  24        8.69        7.14      4.76 o
  -7   2  24        2.67        2.38      2.52 o
  -6   2  24        3.46        2.97      3.37 o
  -5   2  24        5.56        5.95      3.30 o
  -4   2  24       75.81       80.26      5.55 o
  -3   2  24       25.40       23.79      5.35 o
  -2   2  24       24.88       33.32      5.42 o
  -1   2  24       75.86       72.68      7.14 o
   0   2  24      107.97       95.96      7.57 o
   1   2  24       76.43       65.79      6.73 o
   2   2  24       24.45       27.19      4.84 o
   3   2  24       25.39       27.37      7.14 o
   4   2  24       75.92       83.29      9.52 o
   5   2  24        5.52        2.64      3.72 o
   6   2  24        3.33        4.16      3.37 o
   7   2  24        2.66       11.90      4.76 o
  -7   3  24        5.02        7.14      2.52 o
  -6   3  24        1.34       12.49      3.04 o
  -5   3  24        1.02       -0.32      4.57 o
  -4   3  24       46.89       51.72      6.54 o
  -3   3  24       11.08       14.72      3.85 o
  -2   3  24      270.23      268.98     20.82 o
  -1   3  24       78.74       73.25      7.11 o
   0   3  24      158.73      167.61     13.09 o
   1   3  24       78.64       64.89      8.92 o
   2   3  24      271.11      237.33     12.54 o
   3   3  24       10.94        9.52      5.95 o
   4   3  24       46.78       47.59      8.33 o
   5   3  24        1.02        0.00      4.76 o
   6   3  24        1.32       11.90      4.76 o
   7   3  24        4.99        8.33      4.76 o
  -7   4  24        4.18        4.16      2.52 o
  -6   4  24       13.15       15.47      3.96 o
  -5   4  24        5.49       -0.53      3.72 o
  -4   4  24       35.35       39.24      5.71 o
  -3   4  24        0.21        0.46      3.15 o
  -2   4  24      192.90      179.50     11.30 o
  -1   4  24      177.26      173.00     10.49 o
   0   4  24       91.76      117.20      8.41 o
   1   4  24      177.75      182.08     10.94 o
   2   4  24      191.96      208.22     15.47 o
   3   4  24        0.21        1.19      4.76 o
   4   4  24       35.48       51.16      8.33 o
   6   4  24       13.18       19.04      5.95 o
   7   4  24        4.22        5.95      3.57 o
  -7   5  24        2.76       -1.19      2.38 o
  -6   5  24        3.87        5.02      3.72 o
  -5   5  24       18.35       19.56      4.57 o
  -4   5  24       53.12       60.68      6.57 o
  -3   5  24       24.65       27.43     10.71 o
  -2   5  24       10.03        3.17      3.72 o
  -1   5  24       23.21       30.75      5.42 o
   0   5  24        8.00       22.61      5.05 o
   1   5  24       22.97       26.18      8.33 o
   2   5  24        9.93       10.71      5.95 o
   3   5  24       24.79       29.75      7.14 o
   4   5  24       53.20       61.87      8.33 o
  -7   6  24        5.85        7.14      3.57 o
  -6   6  24        1.10       -1.93      3.06 o
  -5   6  24       46.10       47.60      5.42 o
  -4   6  24       17.17       18.24      5.35 o
  -3   6  24       13.93       49.97      9.52 o
  -2   6  24       58.67       73.03      6.57 o
  -1   6  24       67.82       63.52      6.57 o
   0   6  24       27.68       27.37      7.14 o
   1   6  24       67.86       66.63      9.52 o
   2   6  24       58.74       66.34      6.27 o
  -6   7  24        6.92       13.09      5.95 o
  -5   7  24       45.38       30.94      7.14 o
  -4   7  24        5.13        3.57      7.14 o
  -3   7  24       16.16       26.35      4.84 o
  -2   7  24       54.11       55.92      6.57 o
  -1   7  24       38.91       36.98      5.42 o
   0   7  24       10.00       17.85      7.14 o
   1   7  24       38.92       35.70      8.33 o
   2   7  24       54.17       58.71      6.27 o
  -6   8  24        8.39        6.97      2.97 o
  -5   8  24       26.41       21.42      5.95 o
  -4   8  24       48.80       67.82      9.52 o
  -3   8  24        8.36        7.85      3.96 o
  -2   8  24        5.13        2.16      4.57 o
  -1   8  24        7.18       10.71      7.14 o
   0   8  24      147.43      159.44     14.28 o
   1   8  24        7.08        7.14      5.05 o
   2   8  24        5.07        3.79      4.57 o
   3   8  24        8.29       11.90      5.95 o
   4   8  24       48.89       61.87      8.33 o
   5   8  24       26.26       26.18      5.95 o
   6   8  24        8.32       16.66      4.76 o
  -6   9  24        2.92        4.76      7.14 o
  -5   9  24        6.44        6.12      2.86 o
  -4   9  24       19.71       17.28      5.95 o
  -3   9  24       46.37       42.23      6.54 o
  -2   9  24       16.65       22.61      8.33 o
  -1   9  24        5.42        8.33      7.14 o
   0   9  24       13.38       13.09      7.14 o
   1   9  24        5.44        8.87      4.57 o
   2   9  24       16.47       17.85      5.95 o
   3   9  24       46.38       23.80      7.14 o
   4   9  24       19.85       17.85      5.95 o
   5   9  24        6.41       14.28      5.95 o
   6   9  24        2.97        5.95      4.76 o
  -5  10  24        5.93       19.36      7.73 o
  -4  10  24        5.44        3.57      3.57 o
  -3  10  24        4.71        0.00      5.95 o
  -2  10  24       57.06       39.26      8.33 o
  -1  10  24        2.87        2.38      7.14 o
   0  10  24       19.51       12.26      5.42 o
   1  10  24        2.80        1.19      7.14 o
   2  10  24       57.31       76.15      9.52 o
   3  10  24        4.63        9.52      5.95 o
   4  10  24        5.29        3.57      5.95 o
   5  10  24        5.86       11.90      4.76 o
  -5  11  24        1.04       -2.38      3.57 o
  -4  11  24        1.52        1.19      4.76 o
  -3  11  24       16.51        3.57      5.95 o
  -2  11  24       13.96       19.04      7.14 o
  -1  11  24       32.79       28.56      7.14 o
   0  11  24        4.87       -5.95      7.14 o
   1  11  24       32.90       42.83      8.33 o
   2  11  24       13.89       20.23      7.14 o
   3  11  24       16.41       22.61      5.95 o
   4  11  24        1.56        1.19      4.76 o
   5  11  24        1.07        4.76      4.76 o
  -4  12  24        4.59       14.28      4.76 o
  -3  12  24       13.08       10.71      5.95 o
  -2  12  24        5.21        0.00      5.95 o
   0  12  24        0.26       10.71      7.14 o
   1  12  24       13.01       24.99      7.14 o
   2  12  24        5.10        2.38      5.95 o
   3  12  24       13.11        2.38      5.95 o
   4  12  24        4.67        9.52      4.76 o
  -3  13  24       22.07       29.75      5.95 o
   0  13  24        0.20        5.95      7.14 o
   1  13  24        3.19       -3.57      5.95 o
   2  13  24        4.96        8.33      5.95 o
   3  13  24       22.22       27.37      5.95 o
   0  14  24        0.71       -3.57      5.95 o
   1  14  24        5.81       22.61      5.95 o
   2  14  24        5.52       14.28      5.95 o
   3  14  24        4.71        8.33      4.76 o
   1  15  24        3.28        7.14      5.95 o
   1   0  25       31.29       27.76      5.95 o
   2   0  25       58.55       49.79      6.27 o
   3   0  25        1.63        6.06      4.57 o
   4   0  25        3.97       -0.22      9.52 o
   5   0  25        1.00        2.97      3.37 o
   6   0  25       21.40       30.35      4.21 o
   7   0  25        0.16        1.19      3.57 o
  -7   1  25        5.84        0.00      2.52 o
  -6   1  25        9.74       23.14      5.35 o
  -5   1  25        4.05        8.36      4.76 o
  -4   1  25        1.19        1.19      4.21 o
  -3   1  25       24.15       25.12      4.84 o
  -2   1  25      187.55      190.88     13.09 o
  -1   1  25       30.94       40.23      5.42 o
   0   1  25       10.64       17.89      4.21 o
   1   1  25       31.07       32.17      5.05 o
   2   1  25      187.48      196.45     10.84 o
   3   1  25       24.29       27.82      5.42 o
   4   1  25        1.24        0.00      4.76 o
   5   1  25        4.06        3.57      3.57 o
   7   1  25        5.83       10.71      4.76 o
  -7   2  25       25.82       37.72      3.37 o
  -6   2  25        0.28        0.17      5.35 o
  -5   2  25        6.81       10.81      3.30 o
  -4   2  25       75.20       84.68      5.86 o
  -3   2  25       53.16       56.87      6.57 o
  -2   2  25       79.87       77.70      7.11 o
  -1   2  25      115.64      121.78      9.25 o
   0   2  25      118.61      114.82      8.41 o
   1   2  25      115.70      131.93      9.25 o
   2   2  25       80.20       87.82      7.96 o
   3   2  25       52.81       49.97      8.33 o
   4   2  25       74.71       70.20      9.52 o
   5   2  25        6.86       11.90      5.95 o
   6   2  25        0.31        0.59      3.37 o
  -7   3  25        8.72        9.88      3.57 o
  -6   3  25        5.54       12.62      2.97 o
  -5   3  25        1.68        0.00      4.77 o
  -4   3  25      166.37      175.06      7.65 o
  -3   3  25       20.05       26.27      9.52 o
  -2   3  25        0.73        5.47      5.35 o
  -1   3  25       15.30       20.93      4.57 o
   0   3  25       82.82       85.99      7.11 o
   1   3  25       15.49       16.66      5.05 o
   2   3  25        0.76        7.68      4.57 o
   3   3  25       20.07       10.71      5.95 o
   4   3  25      166.98      208.22     14.28 o
   5   3  25        1.71        1.19      4.76 o
  -6   4  25        0.12        3.75      3.32 o
  -5   4  25        8.05        5.61      2.93 o
  -4   4  25      109.16      121.17      6.59 o
  -3   4  25       14.61       21.10      3.85 o
  -2   4  25       35.80       34.89      5.42 o
  -1   4  25      214.67      195.98     24.39 o
   0   4  25      246.71      273.49     14.28 o
   1   4  25      214.18      194.32     13.68 o
   2   4  25       35.56       33.32      7.14 o
   3   4  25       14.50       17.85      5.95 o
   4   4  25      108.72      116.61     10.71 o
  -6   5  25        5.43        2.65      3.58 o
  -5   5  25        7.41        4.23      2.65 o
  -4   5  25       20.06       19.16      3.62 o
  -3   5  25       15.02       13.41      4.57 o
  -2   5  25       22.50       21.98      4.84 o
  -1   5  25      142.44      151.87     10.71 o
   0   5  25      108.43       99.14      8.33 o
   1   5  25      142.53      163.01     14.28 o
   2   5  25       22.82       26.18      7.14 o
   3   5  25       14.97       14.28      5.95 o
   4   5  25       20.20       29.75      7.14 o
  -6   6  25        5.91       49.97      7.14 o
  -5   6  25       24.71       17.02      4.76 o
  -4   6  25        8.35       18.21      4.57 o
  -3   6  25        9.97        9.04      3.96 o
  -2   6  25       24.30       27.24      5.42 o
  -1   6  25       30.33       20.69      5.42 o
   0   6  25       12.14       10.71      7.14 o
   1   6  25       30.50       22.61      7.14 o
   2   6  25       23.87       20.23      5.05 o
   3   6  25        9.94       -2.38      5.95 o
  -6   7  25        0.72        6.29      5.95 o
  -5   7  25        4.80        1.02      2.86 o
  -4   7  25        6.27        1.93      3.06 o
  -3   7  25        3.55        2.86      3.96 o
  -2   7  25       26.91       43.20      5.71 o
  -1   7  25        1.75        9.19      4.57 o
   0   7  25       51.77       32.13      8.33 o
   1   7  25        1.71       -5.95      5.95 o
   2   7  25       26.71       41.13      5.89 o
   3   7  25        3.55       11.90      5.95 o
   4   7  25        6.32        8.33      5.95 o
   6   7  25        0.73       11.90      4.76 o
  -6   8  25        3.89        9.52      2.86 o
  -5   8  25        0.60       -0.17      2.86 o
  -4   8  25       11.82       10.31      3.72 o
  -3   8  25       16.91       14.23      8.33 o
  -2   8  25       81.63       98.83      7.43 o
  -1   8  25        0.15        9.52      7.14 o
   0   8  25       16.41       10.71      7.14 o
   1   8  25        0.15        0.00      5.95 o
   2   8  25       82.02       85.28      6.73 o
   3   8  25       16.86       16.66      7.14 o
   4   8  25       11.64        5.95      5.95 o
   5   8  25        0.60        0.00      4.76 o
   6   8  25        3.91       10.71      4.76 o
  -5   9  25       22.53       13.09      4.76 o
  -4   9  25       24.93       24.00      3.96 o
  -3   9  25       16.13       35.00      4.57 o
  -2   9  25       20.29       23.80      7.14 o
  -1   9  25       34.60       30.94      8.33 o
   0   9  25       18.72       -2.38      5.95 o
   1   9  25       34.67       36.77      5.89 o
   2   9  25       20.50       27.37      7.14 o
   3   9  25       16.21       36.89      7.14 o
   4   9  25       24.93       27.37      5.95 o
   5   9  25       22.59       27.37      5.95 o
  -5  10  25        9.27       13.54      2.86 o
  -4  10  25       11.83       16.45      3.72 o
  -3  10  25        6.59        5.95      5.95 o
  -2  10  25        9.11       10.71      5.95 o
  -1  10  25       20.21       32.13      8.33 o
   0  10  25       33.06       11.90      5.95 o
   1  10  25       20.40       35.70      8.33 o
   2  10  25        9.02        3.57      5.95 o
   3  10  25        6.59       -4.76      5.95 o
   4  10  25       11.88       22.61      5.95 o
   5  10  25        9.29        7.14      4.76 o
  -4  11  25        2.47        1.19      4.76 o
  -3  11  25       37.58       34.51      7.14 o
  -2  11  25        6.10       -2.38      4.76 o
  -1  11  25        3.88        3.57      5.95 o
   1  11  25        3.88       -2.38      7.14 o
   2  11  25        6.04       11.90      5.95 o
   3  11  25       37.75       60.68      7.14 o
   4  11  25        2.43       11.90      4.76 o
  -4  12  25        0.30        1.19      3.57 o
  -3  12  25       13.68        3.57      4.76 o
  -2  12  25        8.28        7.14      5.95 o
   0  12  25        0.00        5.95      7.14 o
   1  12  25        3.14       -3.57      5.95 o
   2  12  25        8.24        8.33      5.95 o
   3  12  25       13.58       22.61      5.95 o
   4  12  25        0.31       20.23      4.76 o
   0  13  25       11.30       11.90      7.14 o
   1  13  25        0.70        2.38      5.95 o
   2  13  25        1.94        2.38      5.95 o
   3  13  25        2.47       17.85      4.76 o
   1  14  25        2.65       -2.38      4.76 o
   0   0  26      130.72      142.78     13.09 o
   1   0  26       68.17       84.90      7.57 o
   2   0  26      114.76      123.34      8.80 o
   3   0  26      170.97      179.02     16.06 o
   4   0  26        1.15        2.86     12.49 o
   5   0  26       16.75        7.14      4.76 o
   6   0  26        1.41        3.57      3.37 o
  -6   1  26       10.30       13.91      3.37 o
  -5   1  26        3.38        2.97      5.35 o
  -4   1  26        7.13       11.68      9.52 o
  -3   1  26       68.82       69.37      7.11 o
  -2   1  26       96.58      103.66      7.96 o
  -1   1  26       37.08       38.59      5.42 o
   0   1  26       56.72       49.08      6.54 o
   1   1  26       37.03       35.78      5.95 o
   2   1  26       96.64       83.58      7.43 o
   3   1  26       68.74       75.55      7.11 o
   4   1  26        7.20        7.14      4.76 o
   5   1  26        3.36       -3.57      3.57 o
   6   1  26       10.17       16.29      4.76 o
  -6   2  26       10.50        7.48      2.86 o
  -5   2  26        3.70        2.29      2.93 o
  -4   2  26        2.28        5.95      3.96 o
  -3   2  26       44.66       40.83      5.71 o
  -2   2  26       66.26       61.20     11.90 o
  -1   2  26       20.42       17.20      4.57 o
   0   2  26      131.73      134.97      9.25 o
   1   2  26       20.49       15.68      4.57 o
   2   2  26       66.24       63.32      6.57 o
   3   2  26       44.72       48.78      8.33 o
   4   2  26        2.21       -1.19      4.76 o
   5   2  26        3.73        9.52      4.76 o
  -6   3  26        4.32        1.19      2.52 o
  -5   3  26        4.70       11.94      4.78 o
  -4   3  26       11.91       13.10      5.32 o
  -3   3  26       57.59       57.57      6.57 o
  -2   3  26       46.67       44.06      5.89 o
  -1   3  26       85.54       78.30      7.43 o
   0   3  26      110.51      122.87      8.80 o
   1   3  26       85.46       94.36      7.96 o
   2   3  26       46.94       48.15      6.57 o
   3   3  26       57.64       57.11      8.33 o
   4   3  26       11.69       13.09      5.95 o
   5   3  26        4.72        1.19      4.76 o
  -6   4  26        2.18        5.95      4.16 o
  -5   4  26        5.98        8.16      2.93 o
  -4   4  26       25.32       24.59      3.75 o
  -3   4  26        5.02        8.11      4.57 o
  -2   4  26       20.86       15.68      4.57 o
  -1   4  26       12.81       16.23      4.57 o
   0   4  26        9.25        8.22      4.57 o
   1   4  26       12.92       18.94      9.52 o
   2   4  26       20.67       15.47      7.14 o
   3   4  26        4.96       14.28      5.95 o
   4   4  26       25.49       30.94      7.14 o
  -6   5  26        0.04        1.19      2.86 o
  -5   5  26        1.15        1.53      6.54 o
  -4   5  26       55.21       44.02      9.52 o
  -3   5  26       10.05        9.04      3.96 o
  -2   5  26        6.21        3.68      4.57 o
  -1   5  26       24.78       27.80      5.42 o
   0   5  26      123.36      150.58     13.68 o
   1   5  26       25.09       20.23      7.14 o
   2   5  26        6.31        9.52      7.14 o
   3   5  26        9.99        9.52      5.95 o
   4   5  26       55.47       52.35      8.33 o
  -6   6  26        0.50        6.12      2.86 o
  -5   6  26        5.99        8.99      3.72 o
  -4   6  26       55.37       56.72      7.14 o
  -3   6  26        6.77       11.42      3.96 o
  -2   6  26        4.66        7.14      8.92 o
  -1   6  26       21.21       29.07      5.42 o
   0   6  26       62.72       63.06      9.52 o
   1   6  26       21.02       36.89      8.33 o
   2   6  26        4.60       24.99      7.14 o
   3   6  26        6.72       11.90      4.57 o
   6   6  26        0.51        8.33      4.76 o
  -5   7  26        8.90        7.14      3.06 o
  -4   7  26       10.99        3.44      3.72 o
  -3   7  26       10.39       11.42      3.96 o
  -2   7  26        6.09       11.42      3.96 o
  -1   7  26        0.13       -3.57      4.21 o
   0   7  26        5.73        7.14      7.14 o
   1   7  26        0.15        8.33      5.95 o
   2   7  26        6.17        3.46      4.57 o
   3   7  26       10.31       14.28      7.14 o
   4   7  26       11.15       13.09      5.95 o
   5   7  26        9.05        4.76      4.76 o
  -5   8  26       10.31       14.33      3.37 o
  -4   8  26        4.04        1.70      2.86 o
  -3   8  26       16.95       23.97      9.52 o
  -2   8  26        0.00        0.53      4.76 o
  -1   8  26       33.57       34.51      8.33 o
   0   8  26       25.23       21.42      7.14 o
   1   8  26       33.42       47.59      8.33 o
   2   8  26        0.00        5.73      4.57 o
   3   8  26       16.96       19.04      7.14 o
   4   8  26        4.13        9.52      5.95 o
   5   8  26       10.26       17.85      4.76 o
  -5   9  26        5.60        6.54      2.97 o
  -4   9  26        9.43       12.81      4.16 o
  -3   9  26       35.00       32.13      4.57 o
  -2   9  26       16.03       15.47      7.14 o
  -1   9  26        4.48       -4.76      4.76 o
   0   9  26        7.63        2.38      5.95 o
   1   9  26        4.51        3.57      5.95 o
   2   9  26       15.90       17.85      7.14 o
   3   9  26       34.85       39.26      7.14 o
   4   9  26        9.52       15.47      5.95 o
   5   9  26        5.63        8.33      4.76 o
  -4  10  26       14.01       10.71      4.76 o
  -3  10  26       45.33       44.02      7.14 o
  -2  10  26       26.49       28.56      7.14 o
  -1  10  26        1.87       -1.19      5.95 o
   0  10  26        2.96       -5.95      5.95 o
   1  10  26        1.89       -3.57      7.14 o
   2  10  26       26.64       30.94      7.14 o
   3  10  26       45.15       49.97      7.14 o
   4  10  26       13.92       11.90      5.95 o
  -4  11  26        3.78        2.38      3.57 o
  -3  11  26       11.45        5.95      4.76 o
  -2  11  26        4.11       -1.19      4.76 o
  -1  11  26        1.05       -1.19      4.76 o
   1  11  26        1.04        2.38      5.95 o
   2  11  26        4.08        5.95      5.95 o
   3  11  26       11.45       17.85      5.95 o
   4  11  26        3.80        3.57      4.76 o
  -3  12  26        1.63       10.71      4.76 o
  -2  12  26        0.58        1.19      4.76 o
   1  12  26        6.19        5.95      5.95 o
   2  12  26        0.54       11.90      5.95 o
   3  12  26        1.64        0.00      4.76 o
   1  13  26        5.98       10.71      5.95 o
   1   0  27        4.20       11.90      4.57 o
   2   0  27       15.33       18.52      4.57 o
   3   0  27        0.00        7.14      4.21 o
   4   0  27        0.35        2.14     10.11 o
   5   0  27        0.50        0.00      3.57 o
   6   0  27        5.93        1.19      3.57 o
  -6   1  27        5.30        7.14      8.92 o
  -5   1  27        4.97       13.09      4.76 o
  -4   1  27       34.49       50.86      5.71 o
  -3   1  27      133.53      162.69     14.87 o
  -2   1  27       31.53       42.29      5.71 o
  -1   1  27       54.84       67.70      7.11 o
   0   1  27       11.83       21.45      5.05 o
   1   1  27       54.83       72.58      7.11 o
   2   1  27       31.65       47.25      7.73 o
   3   1  27      133.82      172.85      9.99 o
   4   1  27       34.41       40.45      7.14 o
   5   1  27        4.89        9.52      4.76 o
   6   1  27        5.37        7.14      3.57 o
  -6   2  27        4.69        1.19      3.57 o
  -5   2  27        4.26        3.44      4.16 o
  -4   2  27       14.26       16.43      4.57 o
  -3   2  27      184.99      196.29     10.71 o
  -2   2  27       10.66       12.87      4.57 o
  -1   2  27       14.22       11.30      7.73 o
   0   2  27       10.61       20.58      7.73 o
   1   2  27       14.32        5.95      6.54 o
   2   2  27       10.77        8.11      4.57 o
   3   2  27      184.89      198.70     13.09 o
   4   2  27       14.23       14.28      5.95 o
   5   2  27        4.25       10.71      4.76 o
  -6   3  27       13.22       23.80      4.76 o
  -5   3  27        0.13        5.68      3.72 o
  -4   3  27       19.30       10.71      3.96 o
  -3   3  27      103.47       90.21      7.73 o
  -2   3  27       20.65       23.04      4.84 o
  -1   3  27        1.69        4.00      4.57 o
   0   3  27      172.41      190.99     10.10 o
   1   3  27        1.74        1.98      3.72 o
   2   3  27       20.55       33.32      7.14 o
   3   3  27      103.52       95.19     10.71 o
   4   3  27       19.26       20.23      5.95 o
   5   3  27        0.14       -4.76      4.76 o
  -6   4  27        7.92        8.33      3.57 o
  -5   4  27        1.36        0.59      3.06 o
  -4   4  27        8.32        7.67      4.76 o
  -3   4  27       47.88       47.53      5.71 o
  -2   4  27        2.27        8.92      4.21 o
  -1   4  27       28.57       36.53     10.11 o
   0   4  27      136.01      155.61     14.87 o
   1   4  27       28.34       28.99      5.42 o
   2   4  27        2.32        4.76      5.95 o
   3   4  27       47.84       53.54      8.33 o
   4   4  27        8.51        8.33      4.76 o
  -5   5  27        4.16        8.78      3.06 o
  -4   5  27        5.18        6.40      3.06 o
  -3   5  27        3.08        1.59      3.72 o
  -2   5  27       15.65       14.06      4.57 o
  -1   5  27       43.10       40.29      5.89 o
   0   5  27        0.88       10.49      4.57 o
   1   5  27       43.32       41.64      8.33 o
   2   5  27       15.81       27.37      7.14 o
   3   5  27        3.10        0.00      4.76 o
   4   5  27        5.16        6.87      3.72 o
  -5   6  27        2.60        1.70      2.86 o
  -4   6  27        5.18        6.54      3.37 o
  -3   6  27        1.47       -2.86      2.86 o
  -2   6  27       16.00       10.19     10.71 o
  -1   6  27       19.53       27.97     14.28 o
   0   6  27        5.72       10.71      7.14 o
   1   6  27       19.39       11.90      7.14 o
   2   6  27       15.70        8.33      5.95 o
   3   6  27        1.50        2.38      4.21 o
   4   6  27        5.07       10.71      5.95 o
   5   6  27        2.58        4.76      4.76 o
  -5   7  27        1.32        9.86      7.73 o
  -4   7  27        1.16       -1.87      3.57 o
  -3   7  27        1.87       -0.59      3.37 o
  -2   7  27       22.72       20.14      4.76 o
  -1   7  27        4.87        4.76      5.95 o
   0   7  27        1.27       -4.76      4.76 o
   1   7  27        4.95        5.95      5.95 o
   2   7  27       22.99       21.42      5.95 o
   3   7  27        1.85        2.38      5.95 o
   4   7  27        1.13       -1.19      4.76 o
   5   7  27        1.31        1.19      4.76 o
  -5   8  27        0.74        2.38      2.52 o
  -4   8  27        0.88       -1.70      3.57 o
  -3   8  27        3.48        1.36      2.86 o
  -2   8  27       11.65       19.47      4.57 o
  -1   8  27       16.76       20.23      7.14 o
   0   8  27        0.11        4.76      5.95 o
   1   8  27       16.80       27.37      7.14 o
   2   8  27       11.71       19.04      5.95 o
   3   8  27        3.45        2.38      5.95 o
   4   8  27        0.93        8.33      4.76 o
  -4   9  27        1.21        6.12      2.86 o
  -3   9  27       13.03       10.71      3.57 o
  -2   9  27        8.55        8.33      5.95 o
  -1   9  27       21.27       15.47      7.14 o
   0   9  27       14.88       30.94      7.14 o
   1   9  27       21.25       19.04      5.95 o
   2   9  27        8.54        9.52      7.14 o
   3   9  27       13.12       13.09      5.95 o
   4   9  27        1.18       -1.19      4.76 o
  -4  10  27        4.11        3.57      3.57 o
  -3  10  27        5.05        8.33      4.76 o
  -2  10  27       13.01       30.94      5.95 o
  -1  10  27       11.86        0.00      5.95 o
   0  10  27        6.59       -1.19      5.95 o
   2  10  27       13.14        8.33      5.95 o
   3  10  27        5.05        9.52      4.76 o
  -3  11  27        7.07       10.71      4.76 o
  -2  11  27        3.88        0.00      4.76 o
  -1  11  27       12.64        4.76      4.76 o
   2  11  27        3.87        5.95      5.95 o
   3  11  27        7.10       10.71      4.76 o
   0   0  28      157.18      180.86     14.28 o
   1   0  28        7.60       12.66      4.57 o
   2   0  28      194.15      183.57     16.66 o
   3   0  28       92.30      105.49      7.96 o
   4   0  28       17.35       20.23      5.95 o
   5   0  28        1.95       -2.38      3.57 o
  -5   1  28        2.86       -3.57      3.57 o
  -4   1  28        4.71        3.97      3.72 o
  -3   1  28       92.43      110.96      8.33 o
  -2   1  28       77.48       90.03      7.57 o
  -1   1  28       20.84       14.82      4.57 o
   0   1  28       51.73       52.35      6.27 o
   1   1  28       20.73       18.40      5.42 o
   2   1  28       77.37       79.59      7.73 o
   3   1  28       92.42      104.70      8.33 o
   4   1  28        4.64        2.38      4.76 o
   5   1  28        2.84       -1.19      3.57 o
  -5   2  28        6.84       11.90      4.76 o
  -4   2  28       14.32        8.20      4.16 o
  -3   2  28        3.86        1.19      5.35 o
  -2   2  28       79.77       97.89      7.96 o
  -1   2  28       12.54       15.58      4.57 o
   0   2  28       12.64       17.03      7.14 o
   1   2  28       12.45       12.44      4.57 o
   2   2  28       79.53       91.40      7.11 o
   3   2  28        3.87       -3.57      4.76 o
   4   2  28       14.62       29.75      5.95 o
   5   2  28        6.79       11.90      4.76 o
  -5   3  28        3.09        5.16      3.72 o
  -4   3  28       15.49       16.66      4.57 o
  -3   3  28        8.41        2.64      3.72 o
  -2   3  28       38.38       37.86      5.42 o
  -1   3  28       17.23       12.66      4.76 o
   0   3  28        3.21       -3.72      3.72 o
   1   3  28       17.31       19.29      5.05 o
   2   3  28       38.77       44.02      7.14 o
   3   3  28        8.45       22.61      5.95 o
   4   3  28       15.28        9.52      4.76 o
   5   3  28        3.11        9.52      4.76 o
  -5   4  28        0.46       -0.85      2.86 o
  -4   4  28        4.90        5.55      3.72 o
  -3   4  28        5.10       -2.64      3.72 o
  -2   4  28       36.17       24.07      6.54 o
  -1   4  28       14.46       11.30      4.21 o
   0   4  28        1.15        4.16      4.21 o
   1   4  28       14.50       12.44      4.57 o
   2   4  28       35.82       32.13      7.14 o
   3   4  28        5.20        1.19      4.76 o
   4   4  28        4.93       19.04      5.95 o
   5   4  28        0.48        3.57      4.76 o
  -5   5  28        1.48       -0.34      2.86 o
  -4   5  28        7.15        8.20      4.16 o
  -3   5  28       13.08       11.63      3.72 o
  -2   5  28       10.39       15.04      4.57 o
  -1   5  28        3.57        0.40      3.72 o
   0   5  28       10.01       15.01      7.14 o
   1   5  28        3.54       -4.76      4.76 o
   2   5  28       10.56       23.80      7.14 o
   3   5  28       12.95       21.42      5.95 o
   4   5  28        7.27       15.47      5.95 o
   5   5  28        1.43        4.76      4.76 o
  -5   6  28        0.56       -0.40      4.76 o
  -4   6  28        9.83       12.04      3.57 o
  -3   6  28        2.62        0.00      3.37 o
  -2   6  28        1.90       -1.78      3.37 o
  -1   6  28        9.55        3.17      3.72 o
   0   6  28       12.47        0.00      5.95 o
   1   6  28        9.64       13.09      5.95 o
   2   6  28        1.85        2.38      5.95 o
   3   6  28        2.65       16.66      5.95 o
   4   6  28        9.87       14.28      5.95 o
  -4   7  28       12.70       10.11      3.37 o
  -3   7  28        0.70       -4.16      4.16 o
  -2   7  28        6.87       10.84      4.16 o
  -1   7  28       20.75       15.47      5.95 o
   0   7  28       12.54       15.47      5.95 o
   1   7  28       20.55       24.99      5.95 o
   2   7  28        6.87        0.00      4.76 o
   4   7  28       12.65        8.33      4.76 o
  -4   8  28        8.44        5.44      3.57 o
  -3   8  28        3.65        9.19      6.54 o
  -2   8  28       25.31       33.32      7.14 o
  -1   8  28        0.81        9.52      5.95 o
   0   8  28       71.86       74.96      9.52 o
   1   8  28        0.83        0.00      4.76 o
   3   8  28        3.64       11.90      5.95 o
  -3   9  28       12.05       10.71      4.76 o
  -2   9  28       17.53       19.04      5.95 o
  -1   9  28        0.62        1.19      4.76 o
   0   9  28       10.39        7.14      4.76 o
   1   9  28        0.60        8.33      5.95 o
   3   9  28       12.22       21.42      5.95 o
  -3  10  28        0.86       -1.19      3.57 o
  -2  10  28       10.25        4.76      4.76 o
  -1  10  28        1.53        3.57      4.76 o
   0  10  28        7.06        2.38      4.76 o
   1   0  29      113.30      108.58      7.96 o
   2   0  29      120.16      135.46      8.80 o
   3   0  29        8.14        1.85      3.72 o
   4   0  29        1.11        1.19      4.76 o
   5   0  29        2.84        3.57      3.57 o
  -5   1  29        6.03       16.66      4.76 o
  -4   1  29        2.79        1.85      3.72 o
  -3   1  29       18.27       24.99      4.57 o
  -2   1  29       66.53       78.55      6.73 o
  -1   1  29       23.01       19.72      4.57 o
   0   1  29        3.26        4.16      4.21 o
   1   1  29       22.95       18.44      5.05 o
   2   1  29       66.68       73.94      6.73 o
   3   1  29       18.36       19.95      4.57 o
   4   1  29        2.80        0.00      4.76 o
   5   1  29        5.98        1.19      3.57 o
  -5   2  29        6.90        4.76      3.57 o
  -4   2  29        0.45        1.45      3.72 o
  -3   2  29       26.34       32.73      5.05 o
  -2   2  29       15.19       17.47      4.57 o
  -1   2  29       11.07       11.30      4.21 o
   0   2  29       91.20       92.82      7.57 o
   1   2  29       10.96       19.44      4.57 o
   2   2  29       15.13       23.15      9.52 o
   3   2  29       26.37       35.70      7.14 o
   4   2  29        0.47       14.28      4.76 o
   5   2  29        6.99       13.09      4.76 o
  -5   3  29        0.50        9.52      3.57 o
  -4   3  29        4.38        6.69      3.06 o
  -3   3  29       27.38       31.20     10.71 o
  -2   3  29       28.01       31.95      4.57 o
  -1   3  29        7.14        5.35      4.21 o
   0   3  29       91.03      107.23     11.90 o
   1   3  29        7.29       11.03      4.57 o
   2   3  29       28.14       34.51      7.14 o
   3   3  29       27.30       35.70      7.14 o
   4   3  29        4.41        4.76      4.76 o
  -5   4  29        4.33        1.19      3.57 o
  -4   4  29        9.32        7.14      3.37 o
  -3   4  29       13.43       12.03      3.72 o
  -2   4  29       24.28       22.02      8.33 o
  -1   4  29        8.54        5.35      4.21 o
   0   4  29       49.28       51.82      5.89 o
   1   4  29        8.59       16.66      5.95 o
   2   4  29       24.09       22.61      5.95 o
   3   4  29       13.51        5.95      4.76 o
   4   4  29        9.30        4.76      4.76 o
  -4   5  29       27.54       27.57      5.95 o
  -3   5  29        7.66        8.86      3.72 o
  -2   5  29       15.80        6.54      4.16 o
  -1   5  29       17.25       32.30      5.05 o
   0   5  29        9.56       15.77      4.76 o
   1   5  29       17.25       17.85      5.95 o
   2   5  29       16.00       24.99      7.14 o
   3   5  29        7.54       11.90      4.76 o
  -4   6  29       32.81       41.86      8.92 o
  -3   6  29        2.33        5.35      3.37 o
  -2   6  29       10.92       10.88      9.52 o
  -1   6  29       32.58       40.08      5.05 o
   0   6  29        3.21        4.76      5.95 o
   1   6  29       32.52       34.51      7.14 o
   2   6  29       10.65       11.90      5.95 o
   3   6  29        2.26        2.38      4.76 o
  -4   7  29       25.37       23.31      5.35 o
  -3   7  29       11.63       10.11      4.16 o
  -2   7  29       14.64        5.35      3.37 o
  -1   7  29        9.36        5.95      4.76 o
   0   7  29       14.69       20.23      5.95 o
   1   7  29        9.38        8.33      5.95 o
   2   7  29       14.80        7.14      5.95 o
  -3   8  29        3.93        2.38      3.57 o
  -2   8  29       17.33       22.61      5.95 o
  -1   8  29        1.57       -3.57      4.76 o
   0   8  29        4.18       -3.57      4.76 o
   1   8  29        1.61        1.19      4.76 o
  -3   9  29        1.62        4.76      3.57 o
  -2   9  29        0.80        3.57      4.76 o
  -1   9  29       13.57        3.57      4.76 o
   0   9  29       11.45       21.42      5.95 o
  -1  10  29        9.22       13.09      4.76 o
   0   0  30      136.24      146.35     11.90 o
   1   0  30       63.00       85.40      7.11 o
   2   0  30        2.48        5.29      4.76 o
   3   0  30       14.67       25.30      4.76 o
   4   0  30        1.49        3.57      3.57 o
  -4   1  30        9.23       10.71      3.57 o
  -3   1  30       15.97       19.81      4.16 o
  -2   1  30       35.81       31.12      5.05 o
  -1   1  30       42.38       44.82      5.89 o
   0   1  30       87.18      103.52     14.87 o
   1   1  30       42.72       41.50      5.42 o
   2   1  30       36.07       35.35      5.05 o
   3   1  30       16.16       23.80      5.95 o
   4   1  30        9.29       11.90      4.76 o
  -4   2  30        7.04       11.77      3.72 o
  -3   2  30       17.26       18.96      5.35 o
  -2   2  30       35.46       35.17      6.54 o
  -1   2  30       66.76       66.34      6.27 o
   0   2  30       28.69       40.83      5.42 o
   1   2  30       66.12       71.07      6.27 o
   2   2  30       35.18       46.92      5.42 o
   3   2  30       17.12       13.09      4.76 o
   4   2  30        6.91        0.00      3.57 o
  -4   3  30       12.48       10.22      4.76 o
  -3   3  30       18.70       17.85      3.96 o
  -2   3  30        8.52        5.29      3.72 o
  -1   3  30       43.46       55.95      5.89 o
   0   3  30        1.56        7.73      4.21 o
   1   3  30       43.74       55.20     10.71 o
   2   3  30        8.52        5.95      4.76 o
   3   3  30       18.73       20.23      4.76 o
   4   3  30       12.57        4.76      4.76 o
  -4   4  30       11.77       12.86      2.86 o
  -3   4  30        4.85        6.54      3.37 o
  -2   4  30        6.72        1.78      3.37 o
  -1   4  30       12.23       17.47      4.57 o
   0   4  30        5.40        1.72      4.76 o
   1   4  30       12.11       11.90      4.76 o
   2   4  30        6.81        4.76      4.76 o
   3   4  30        4.95        8.33      4.76 o
  -4   5  30        4.63        5.95      4.16 o
  -3   5  30       22.42       15.47      3.72 o
  -2   5  30       16.35       20.23      4.21 o
  -1   5  30        0.28        2.97      3.37 o
   1   5  30        0.28        1.19      4.76 o
   2   5  30       16.45       13.09      4.76 o
   3   5  30       22.31       27.37      5.95 o
  -3   6  30        1.59        0.59      2.97 o
  -2   6  30       19.67       27.10      4.21 o
  -1   6  30        6.76       13.35      3.72 o
   0   6  30        1.43        2.38      4.76 o
   1   6  30        6.79       13.09      4.76 o
   2   6  30       19.63       16.66      5.95 o
  -3   7  30        4.24        5.95      3.57 o
  -2   7  30        0.43        0.00      3.57 o
  -1   7  30       15.40       11.90      4.76 o
   0   7  30        0.25       -2.38      4.76 o
   1   7  30       15.26       16.66      5.95 o
   2   7  30        0.44       11.90      4.76 o
  -2   8  30        9.88       21.42      4.76 o
  -1   8  30       13.99       20.23      4.76 o
   0   8  30        2.56        3.57      4.76 o
   1   8  30       14.17       16.66      4.76 o
  -1   9  30        6.49        2.38      4.76 o
   1   0  31       23.84       24.35      4.57 o
   2   0  31       25.53       19.11      4.21 o
   3   0  31       11.34       20.82     17.25 o
   4   0  31        1.00       -1.19      3.57 o
  -4   1  31       27.58       23.80      4.76 o
  -3   1  31       16.49       14.96      3.72 o
  -2   1  31        6.40       11.30      4.21 o
  -1   1  31        7.59        5.55      3.72 o
   0   1  31       45.35       49.92     10.11 o
   1   1  31        7.52       23.50      8.33 o
   2   1  31        6.32       15.47      4.21 o
   3   1  31       16.48       11.90      4.76 o
   4   1  31       27.61       24.99      4.76 o
  -3   2  31        3.93        8.33      3.37 o
  -2   2  31       27.09       25.71      4.21 o
  -1   2  31       13.03       10.84      3.72 o
   0   2  31        6.27       11.30      4.21 o
   1   2  31       12.93        9.65      3.72 o
   3   2  31        3.98        4.76      3.57 o
  -3   3  31        1.45        8.78      5.35 o
  -2   3  31       17.29       17.81      7.14 o
  -1   3  31       25.20       27.53      5.95 o
   0   3  31        0.26       -1.78      3.37 o
   1   3  31       25.27       38.22      5.05 o
   2   3  31       17.38       14.28      4.76 o
   3   3  31        1.49        3.57      4.76 o
  -3   4  31        4.81       29.75      4.76 o
  -2   4  31        0.27        0.59      3.37 o
  -1   4  31       38.24       45.25      5.05 o
   0   4  31        2.63        0.00      3.72 o
   1   4  31       38.20       39.26      7.14 o
   2   4  31        0.27        9.52      4.76 o
   3   4  31        4.75        2.38      3.57 o
  -3   5  31       26.67       29.38      3.72 o
  -2   5  31        4.07        4.16      3.37 o
  -1   5  31       11.66        7.73      3.37 o
   0   5  31        2.97        8.33      4.76 o
   1   5  31       11.69       13.09      4.76 o
   2   5  31        4.11       -2.38      4.76 o
  -2   6  31        2.03       -1.19      3.57 o
  -1   6  31        1.25       -3.57      3.57 o
   0   6  31        0.44        3.57      4.76 o
   1   6  31        1.24       -1.19      3.57 o
   2   6  31        2.06       16.66      4.76 o
  -2   7  31       13.83        5.95      3.57 o
  -1   7  31        2.41        5.95      4.76 o
   0   7  31       12.54       11.90      4.76 o
   1   7  31        2.42        7.14      4.76 o
   0   0  32        0.28       15.47      5.95 o
   1   0  32        7.54       10.18      4.76 o
   2   0  32        6.93        6.54      3.37 o
   3   0  32        5.57        1.19      3.57 o
  -3   1  32        9.78        5.95      3.57 o
  -2   1  32       13.54       11.72      5.35 o
  -1   1  32       13.52       13.68      4.21 o
   0   1  32        3.87       14.88     10.71 o
   1   1  32       13.41       34.95      9.52 o
   2   1  32       13.53       28.34     13.68 o
   3   1  32        9.69        5.95      3.57 o
  -2   2  32       24.10       35.70     10.71 o
  -1   2  32       10.42       13.90      4.76 o
   0   2  32        5.52        1.19      3.37 o
   1   2  32       10.44       13.22      3.72 o
   2   2  32       24.08       33.32      5.95 o
  -2   3  32        3.38        8.33      4.76 o
  -1   3  32       12.29       17.11      3.72 o
   0   3  32        1.23        3.57      3.37 o
   1   3  32       12.31        8.33      4.76 o
   2   3  32        3.42        4.76      4.76 o
  -2   4  32        8.09        3.74      2.86 o
  -1   4  32        4.87        6.54      3.37 o
   0   4  32        0.03        0.00      3.57 o
   1   4  32        4.84        1.19      3.57 o
   2   4  32        8.05        3.57      3.57 o
  -1   5  32        2.33        0.00      4.76 o
   0   5  32        1.36        2.38      3.57 o
   1   5  32        2.37        1.19      3.57 o
  -1   6  32        0.24        5.95      3.57 o
   0   6  32        1.28        3.57      3.57 o
   1   0  33        1.05        2.21      2.86 o
  -1   1  33        7.17        6.54      3.37 o
   0   1  33        0.76        5.35      3.37 o
   1   1  33        7.15        2.38      3.57 o
  -1   2  33       20.01       22.61      3.37 o
   0   2  33        0.08       -1.19      4.76 o
   1   2  33       20.18       27.37      4.76 o
   0   3  33        2.71        2.38      3.57 o
 
